# Supplementary material for: The RNA–RNA base pairing potential of human Dicer and Ago2 proteins
Source: Cell Mol Life Sci. 2019 Oct 26;77(16):3231–44. doi: 10.1007/s00018-019-03344-6 (PMC7391396; doi:10.1007/s00018-019-03344-6)
Supplement: Supplementary file 2 — Supplementary material 2 (XLSX 666 kb) [file 18_2019_3344_MOESM2_ESM.xlsx]

## Sheet: Title page
Comprehensive analysis of the RNA-RNA base pairing potential of human Dicer and Ago2 proteins
Cellular and Molecular Life Sciences
Maria Pokornowska1, Marek C Milewski2, Kinga Ciechanowska1, Agnieszka Szczepańska1, Marta Wojnicka1, Ziemowit Radogostowicz1, Marek Figlerowicz2,3, Anna Kurzynska-Kokorniak1*
1 Department of Ribonucleoprotein Biochemistry, Institute of Bioorganic Chemistry, Polish Academy of Sciences, Poznan 61-704, Poland
2 Department of Molecular and Systems Biology, Institute of Bioorganic Chemistry, Polish Academy of Sciences, Poznan 61-704, Poland
3 Institute of Computing Science, Poznan University of Technology, Poznan 60-965, Poland
* To whom correspondence should be addressed. Tel: +48 618 528 503 (Ext 264); Fax: +48 618 520 532; Email: akurzyns@man.poznan.pl

## Sheet: S1
Supplementary table S1 – predicted miRNA targets on coding region of DICER1 transcript
name	name of miRNA
seed_target	subsequence of transcript complementary to miRNA seed region
start	start location of seed_target
end	end location of seed_target
score	score assigned by MirTarget tool on miRDB server; higher score = higher probabilty of miRNA recognizing and binding to transcript
is_dicer_binding	is there a DICER PAR-CLIP site overlapping seed_target
dicer_binding_start	start location of DICER PAR-CLIP site overlapping with seed_target
dicer_binding_end	end location of DICER PAR-CLIP site overlapping seed_target
is_ago_binding	is there an AGO2/AGO3-IP site overlapping seed_target
ago_binding_start	start location of AGO2/AGO3-IP site overlapping seed_target
ago_binding_end	end location of AGO2/AGO3-IP site overlapping seed_target
Genomic locations are in hg38 notation
name	seed	start	end	score	is_dicer_binding	dicer_binding_start	dicer_binding_end	is_ago_binding	ago_binding_start	ago_binding_end	transcript
hsa-miR-4459	CTCCTGA	95093961	95093967	97	yes	95093935	95093994	no	NA	NA	NM_001271282
hsa-miR-3934-3p	CCTGAGC	95093959	95093965	95	yes	95093935	95093994	no	NA	NA	NM_001271282
hsa-miR-6854-5p	CTGAGCT	95093958	95093964	80	yes	95093935	95093994	no	NA	NA	NM_001271282
hsa-miR-5585-5p	GTACTTCA	95093977	95093984	95	yes	95093935	95093994	no	NA	NA	NM_001195573
hsa-miR-4306	TCTCTCC	95093964	95093970	91	yes	95093935	95093994	no	NA	NA	NM_001195573
hsa-miR-4536-5p	CTACCACA	95093986	95093993	91	yes	95093935	95093994	no	NA	NA	NM_001195573
hsa-miR-4768-3p	TCTCCTGA	95093961	95093968	80	yes	95093935	95093994	no	NA	NA	NM_001195573
hsa-miR-4524a-3p	CTGTCTC	95093967	95093973	79	yes	95093935	95093994	no	NA	NA	NM_001195573
hsa-miR-185-5p	TCTCTCC	95093964	95093970	68	yes	95093935	95093994	no	NA	NA	NM_001195573
hsa-miR-4644	TCTCTCC	95093964	95093970	68	yes	95093935	95093994	no	NA	NA	NM_001195573
hsa-miR-3664-3p	TCCTGAG	95093960	95093966	60	yes	95093935	95093994	no	NA	NA	NM_001195573
hsa-miR-6077	CTCTTCCA	95093952	95093959	60	yes	95093935	95093994	no	NA	NA	NM_001195573
hsa-miR-3670	TGAGCTC	95093957	95093963	54	yes	95093935	95093994	no	NA	NA	NM_001195573
hsa-let-7b-5p	CTACCTCA	95094106	95094113	100	yes	95094098	95094152	no	NA	NA	NM_001271282
hsa-let-7e-5p	CTACCTCA	95094106	95094113	100	yes	95094098	95094152	no	NA	NA	NM_001271282
hsa-let-7c-5p	CTACCTCA	95094106	95094113	100	yes	95094098	95094152	no	NA	NA	NM_001271282
hsa-miR-4458	CTACCTCA	95094106	95094113	100	yes	95094098	95094152	no	NA	NA	NM_001271282
hsa-let-7g-5p	CTACCTCA	95094106	95094113	100	yes	95094098	95094152	no	NA	NA	NM_001271282
hsa-let-7a-5p	CTACCTCA	95094106	95094113	100	yes	95094098	95094152	no	NA	NA	NM_001271282
hsa-let-7i-5p	CTACCTCA	95094106	95094113	100	yes	95094098	95094152	no	NA	NA	NM_001271282
hsa-miR-4500	CTACCTCA	95094106	95094113	100	yes	95094098	95094152	no	NA	NA	NM_001271282
hsa-let-7d-5p	CTACCTCA	95094106	95094113	100	yes	95094098	95094152	no	NA	NA	NM_001271282
hsa-let-7f-5p	CTACCTCA	95094106	95094113	100	yes	95094098	95094152	no	NA	NA	NM_001271282
hsa-miR-98-5p	CTACCTCA	95094106	95094113	100	yes	95094098	95094152	no	NA	NA	NM_001271282
hsa-miR-6840-3p	TCCTGGGA	95094128	95094135	92	yes	95094098	95094152	no	NA	NA	NM_001195573
hsa-miR-8063	GATTTTG	95094116	95094122	90	yes	95094098	95094152	no	NA	NA	NM_001195573
hsa-miR-196b-5p	ACTACCT	95094108	95094114	88	yes	95094098	95094152	no	NA	NA	NM_001195573
hsa-miR-518e-3p	AGCGCTTA	95094140	95094147	88	yes	95094098	95094152	no	NA	NA	NM_001195573
hsa-miR-196a-5p	ACTACCT	95094108	95094114	88	yes	95094098	95094152	no	NA	NA	NM_001195573
hsa-miR-487a-5p	ATAACCAA	95094099	95094106	79	yes	95094098	95094152	no	NA	NA	NM_001195573
hsa-miR-487b-5p	ATAACCAA	95094099	95094106	79	yes	95094098	95094152	no	NA	NA	NM_001195573
hsa-miR-202-3p	TACCTCA	95094106	95094112	67	yes	95094098	95094152	no	NA	NA	NM_001195573
hsa-miR-133a-5p	TACCAGC	95094145	95094151	61	yes	95094098	95094152	no	NA	NA	NM_001195573
hsa-miR-4713-5p	TGGGAGA	95094126	95094132	53	yes	95094098	95094152	no	NA	NA	NM_001195573
hsa-miR-4695-5p	GCCTCCTA	95095845	95095852	98	yes	95095825	95095885	no	NA	NA	NM_001271282
hsa-miR-4516	CTTCTCCA	95095866	95095873	96	yes	95095825	95095885	no	NA	NA	NM_001195573
hsa-miR-6770-5p	CCTTCTC	95095868	95095874	93	yes	95095825	95095885	no	NA	NA	NM_001195573
hsa-miR-4536-5p	CTACCAC	95095841	95095847	91	yes	95095825	95095885	no	NA	NA	NM_001195573
hsa-miR-3612	TGCCTCC	95095847	95095853	86	yes	95095825	95095885	no	NA	NA	NM_001195573
hsa-miR-650	TGCCTCC	95095847	95095853	86	yes	95095825	95095885	no	NA	NA	NM_001195573
hsa-miR-4266	CCTCCTA	95095845	95095851	80	yes	95095825	95095885	no	NA	NA	NM_001195573
hsa-miR-4434	CTTCTCCA	95095866	95095873	79	yes	95095825	95095885	no	NA	NA	NM_001195573
hsa-miR-5703	CTTCTCCA	95095866	95095873	79	yes	95095825	95095885	no	NA	NA	NM_001195573
hsa-miR-4254	CTCCAGG	95095864	95095870	78	yes	95095825	95095885	no	NA	NA	NM_001195573
hsa-miR-4460	ACCACTA	95095839	95095845	66	yes	95095825	95095885	no	NA	NA	NM_001195573
hsa-miR-4531	TTCTCCA	95095866	95095872	54	yes	95095825	95095885	no	NA	NA	NM_001195573
hsa-miR-6830-3p	GAAAGAC	95096012	95096018	86	yes	95096009	95096131	no	NA	NA	NM_001195573
hsa-miR-5571-5p	GAGAATT	95096092	95096098	75	yes	95096009	95096131	no	NA	NA	NM_001195573
hsa-miR-1304-3p	CAGTGAG	95096061	95096067	65	yes	95096009	95096131	no	NA	NA	NM_001195573
hsa-miR-629-3p	GGGAGAA	95096094	95096100	58	yes	95096009	95096131	no	NA	NA	NM_001195573
hsa-miR-6842-3p	CAGCCAA	95096081	95096087	54	yes	95096009	95096131	no	NA	NA	NM_001195573
hsa-miR-4713-5p	GGGAGAA	95096094	95096100	53	yes	95096009	95096131	no	NA	NA	NM_001195573
hsa-miR-3692-3p	TGTGGAA	95096228	95096234	98	yes	95096133	95096238	no	NA	NA	NM_001271282
hsa-miR-2115-5p	TGGAAGC	95096226	95096232	93	yes	95096133	95096238	no	NA	NA	NM_001271282
hsa-miR-4323	TGGGGCT	95096157	95096163	67	yes	95096133	95096238	no	NA	NA	NM_001271282
hsa-miR-3663-3p	GGTGCTC	95096147	95096153	61	yes	95096133	95096238	no	NA	NA	NM_001271282
hsa-miR-3157-5p	GGCTGAA	95096154	95096160	83	yes	95096133	95096238	no	NA	NA	NM_001195573
hsa-miR-6510-5p	CCCTGCT	95096220	95096226	77	yes	95096133	95096238	no	NA	NA	NM_001195573
hsa-miR-4530	CTGCTGG	95096218	95096224	76	yes	95096133	95096238	no	NA	NA	NM_001195573
hsa-miR-1207-3p	CCAGCTG	95096199	95096205	75	yes	95096133	95096238	no	NA	NA	NM_001195573
hsa-miR-4687-5p	GAGGGCT	95096186	95096192	66	yes	95096133	95096238	no	NA	NA	NM_001195573
hsa-miR-4663	GCTCAGC	95096179	95096185	66	yes	95096133	95096238	no	NA	NA	NM_001195573
hsa-miR-3934-3p	CTGAGCA	95096265	95096271	95	yes	95096262	95096300	no	NA	NA	NM_001271282
hsa-miR-19b-3p	TTGCACA	95096272	95096278	94	yes	95096262	95096300	no	NA	NA	NM_001195573
hsa-miR-19a-3p	TTGCACA	95096272	95096278	94	yes	95096262	95096300	no	NA	NA	NM_001195573
hsa-miR-4694-3p	TCCATTT	95096287	95096293	90	yes	95096262	95096300	no	NA	NA	NM_001195573
hsa-miR-767-3p	TGAGCAG	95096264	95096270	84	yes	95096262	95096300	no	NA	NA	NM_001195573
hsa-miR-1269a	CAGTCCA	95096290	95096296	84	yes	95096262	95096300	no	NA	NA	NM_001195573
hsa-miR-1269b	CAGTCCA	95096290	95096296	61	yes	95096262	95096300	no	NA	NA	NM_001195573
hsa-miR-4302	CACACTGA	95096268	95096275	61	yes	95096262	95096300	no	NA	NA	NM_001195573
hsa-miR-4428	TCTCCTT	95096506	95096512	90	yes	95096494	95096547	no	NA	NA	NM_001195573
hsa-miR-1273g-5p	CAACCAC	95096496	95096502	86	yes	95096494	95096547	no	NA	NA	NM_001195573
hsa-miR-508-5p	CTGGAGTA	95096586	95096593	73	yes	95096560	95096610	no	NA	NA	NM_001195573
hsa-miR-190a-5p	ACATATCA	95096569	95096576	60	yes	95096560	95096610	yes	95096558	95096584	NM_001195573
hsa-miR-4459	CCTCCTG	95099836	95099842	97	yes	95099788	95099935	no	NA	NA	NM_001271282
hsa-miR-5588-3p	GGGACTA	95099891	95099897	95	yes	95099788	95099935	no	NA	NA	NM_001271282
hsa-miR-4699-3p	AGTAAAT	95099822	95099828	92	yes	95099788	95099935	no	NA	NA	NM_001195573
hsa-miR-5088-3p	AGAAGGGA	95099894	95099901	87	yes	95099788	95099935	no	NA	NA	NM_001195573
hsa-miR-628-5p	GTCAGCAA	95099928	95099935	76	yes	95099788	95099935	no	NA	NA	NM_001195573
hsa-miR-671-5p	GGCTTCC	95099841	95099847	73	yes	95099788	95099935	yes	95099843	95099867	NM_001195573
hsa-miR-4505	CCCAGCC	95099884	95099890	70	yes	95099788	95099935	no	NA	NA	NM_001195573
hsa-miR-5787	CCCAGCC	95099884	95099890	70	yes	95099788	95099935	no	NA	NA	NM_001195573
hsa-miR-3140-3p	CAAAAGCA	95099809	95099816	67	yes	95099788	95099935	no	NA	NA	NM_001195573
hsa-miR-4786-3p	TGGCTTC	95099842	95099848	63	yes	95099788	95099935	yes	95099843	95099867	NM_001195573
hsa-miR-6798-5p	CCCCCTG	95099854	95099860	59	yes	95099788	95099935	yes	95099843	95099867	NM_001195573
hsa-miR-513a-5p	CCTGTGAA	95099850	95099857	55	yes	95099788	95099935	yes	95099843	95099867	NM_001195573
hsa-miR-2114-5p	AGGGACTA	95099891	95099898	53	yes	95099788	95099935	no	NA	NA	NM_001195573
hsa-miR-4711-5p	CTGATGC	95103383	95103389	54	yes	95103358	95103394	no	NA	NA	NM_001195573
hsa-miR-6743-3p	GAGCGGC	95103453	95103459	88	yes	95103398	95103520	yes	95103446	95103465	NM_001195573
hsa-miR-4293	TCAGGCT	95103496	95103502	88	yes	95103398	95103520	no	NA	NA	NM_001195573
hsa-miR-6884-3p	GTGATGGA	95103469	95103476	77	yes	95103398	95103520	no	NA	NA	NM_001195573
hsa-miR-190a-5p	ACATATC	95103405	95103411	60	yes	95103398	95103520	no	NA	NA	NM_001195573
hsa-miR-4797-5p	ACTCTGT	95103486	95103492	59	yes	95103398	95103520	no	NA	NA	NM_001195573
hsa-miR-7151-5p	GATGGAT	95103468	95103474	52	yes	95103398	95103520	no	NA	NA	NM_001195573
hsa-miR-3934-3p	CTGAGCA	95103560	95103566	95	yes	95103522	95103603	no	NA	NA	NM_001271282
hsa-miR-3663-3p	GTGCTCA	95103582	95103588	61	yes	95103522	95103603	no	NA	NA	NM_001271282
hsa-miR-5088-5p	GAGCCCT	95103553	95103559	56	yes	95103522	95103603	no	NA	NA	NM_001271282
hsa-miR-6727-3p	GGCAGGA	95103573	95103579	54	yes	95103522	95103603	no	NA	NA	NM_001271282
hsa-miR-4722-3p	GGCAGGA	95103573	95103579	54	yes	95103522	95103603	no	NA	NA	NM_001271282
hsa-miR-767-3p	TGAGCAGA	95103558	95103565	84	yes	95103522	95103603	no	NA	NA	NM_001195573
hsa-miR-6728-3p	AGCAGAG	95103557	95103563	53	yes	95103522	95103603	no	NA	NA	NM_001195573
hsa-miR-7151-5p	GATGGAT	95103568	95103574	52	yes	95103522	95103603	no	NA	NA	NM_001195573
hsa-miR-1911-5p	GGTACTC	95103539	95103545	50	yes	95103522	95103603	no	NA	NA	NM_001195573
hsa-let-7b-5p	CTACCTCA	95103640	95103647	100	yes	95103636	95103705	no	NA	NA	NM_001271282
hsa-let-7e-5p	CTACCTCA	95103640	95103647	100	yes	95103636	95103705	no	NA	NA	NM_001271282
hsa-let-7c-5p	CTACCTCA	95103640	95103647	100	yes	95103636	95103705	no	NA	NA	NM_001271282
hsa-miR-4458	CTACCTCA	95103640	95103647	100	yes	95103636	95103705	no	NA	NA	NM_001271282
hsa-let-7g-5p	CTACCTCA	95103640	95103647	100	yes	95103636	95103705	no	NA	NA	NM_001271282
hsa-let-7a-5p	CTACCTCA	95103640	95103647	100	yes	95103636	95103705	no	NA	NA	NM_001271282
hsa-let-7i-5p	CTACCTCA	95103640	95103647	100	yes	95103636	95103705	no	NA	NA	NM_001271282
hsa-miR-4500	CTACCTCA	95103640	95103647	100	yes	95103636	95103705	no	NA	NA	NM_001271282
hsa-let-7d-5p	CTACCTCA	95103640	95103647	100	yes	95103636	95103705	no	NA	NA	NM_001271282
hsa-let-7f-5p	CTACCTCA	95103640	95103647	100	yes	95103636	95103705	no	NA	NA	NM_001271282
hsa-miR-7162-3p	ACCTCAGA	95103638	95103645	100	yes	95103636	95103705	no	NA	NA	NM_001271282
hsa-miR-98-5p	CTACCTCA	95103640	95103647	100	yes	95103636	95103705	no	NA	NA	NM_001271282
hsa-miR-4262	TGAATGTA	95103690	95103697	99	yes	95103636	95103705	no	NA	NA	NM_001271282
hsa-miR-4459	CTCCTGA	95103681	95103687	97	yes	95103636	95103705	no	NA	NA	NM_001271282
hsa-miR-6831-5p	TCTACCT	95103642	95103648	93	yes	95103636	95103705	no	NA	NA	NM_001271282
hsa-miR-3927-3p	TCTACCT	95103642	95103648	93	yes	95103636	95103705	no	NA	NA	NM_001271282
hsa-miR-181d-5p	TGAATGTA	95103690	95103697	92	yes	95103636	95103705	no	NA	NA	NM_001271282
hsa-miR-181b-5p	TGAATGTA	95103690	95103697	92	yes	95103636	95103705	no	NA	NA	NM_001271282
hsa-miR-181c-5p	TGAATGTA	95103690	95103697	92	yes	95103636	95103705	no	NA	NA	NM_001271282
hsa-miR-181a-5p	TGAATGTA	95103690	95103697	92	yes	95103636	95103705	no	NA	NA	NM_001271282
hsa-miR-4768-3p	TCTCCTGA	95103681	95103688	80	yes	95103636	95103705	no	NA	NA	NM_001195573
hsa-miR-3200-5p	CTCAGAT	95103637	95103643	79	yes	95103636	95103705	no	NA	NA	NM_001195573
hsa-miR-6884-3p	TGATGGA	95103661	95103667	77	yes	95103636	95103705	no	NA	NA	NM_001195573
hsa-miR-202-3p	TACCTCA	95103640	95103646	67	yes	95103636	95103705	no	NA	NA	NM_001195573
hsa-miR-3664-3p	TCCTGAG	95103680	95103686	60	yes	95103636	95103705	no	NA	NA	NM_001195573
hsa-miR-4678	AATACCT	95103668	95103674	54	yes	95103636	95103705	no	NA	NA	NM_001195573
hsa-miR-544a	TGCAGAA	95103933	95103939	99	yes	95103822	95103965	no	NA	NA	NM_001271282
hsa-miR-676-5p	GTTGAAG	95103894	95103900	96	yes	95103822	95103965	no	NA	NA	NM_001271282
hsa-miR-93-3p	TCAGCAGA	95103884	95103891	93	yes	95103822	95103965	no	NA	NA	NM_001271282
hsa-miR-3158-5p	CTGCAGA	95103934	95103940	88	yes	95103822	95103965	no	NA	NA	NM_001271282
hsa-miR-302f	AGCAATTA	95103870	95103877	100	yes	95103822	95103965	no	NA	NA	NM_001195573
hsa-miR-17-3p	ACTGCAGA	95103934	95103941	86	yes	95103822	95103965	no	NA	NA	NM_001195573
hsa-miR-6753-5p	CCCTGGTA	95103909	95103916	82	yes	95103822	95103965	no	NA	NA	NM_001195573
hsa-miR-6500-5p	AGCTCCA	95103902	95103908	79	yes	95103822	95103965	no	NA	NA	NM_001195573
hsa-miR-4633-3p	AGCTCCA	95103902	95103908	79	yes	95103822	95103965	no	NA	NA	NM_001195573
hsa-miR-3156-5p	AGATCTTA	95103879	95103886	76	yes	95103822	95103965	no	NA	NA	NM_001195573
hsa-miR-4769-3p	ATGGCAG	95103833	95103839	73	yes	95103822	95103965	no	NA	NA	NM_001195573
hsa-miR-6817-5p	ATGGCAG	95103833	95103839	73	yes	95103822	95103965	no	NA	NA	NM_001195573
hsa-miR-4663	GCTCAGC	95103922	95103928	66	yes	95103822	95103965	no	NA	NA	NM_001195573
hsa-miR-6502-3p	ATGGTCT	95103863	95103869	66	yes	95103822	95103965	no	NA	NA	NM_001195573
hsa-miR-513a-5p	CTGTGAA	95103941	95103947	55	yes	95103822	95103965	no	NA	NA	NM_001195573
hsa-miR-4310	AATGCTG	95103999	95104005	98	yes	95103980	95104018	yes	95103981	95104003	NM_001271282
hsa-miR-211-3p	GTCCCTGA	95104007	95104014	97	yes	95103980	95104018	no	NA	NA	NM_001271282
hsa-miR-7157-5p	AATGCTG	95103999	95104005	90	yes	95103980	95104018	yes	95103981	95104003	NM_001271282
hsa-miR-3944-5p	GCTGCACA	95103995	95104002	92	yes	95103980	95104018	yes	95103981	95104003	NM_001195573
hsa-miR-103a-3p	ATGCTGCA	95103997	95104004	89	yes	95103980	95104018	yes	95103981	95104003	NM_001195573
hsa-miR-107	ATGCTGCA	95103997	95104004	89	yes	95103980	95104018	yes	95103981	95104003	NM_001195573
hsa-miR-5682	GGTGCTAA	95103983	95103990	88	yes	95103980	95104018	yes	95103981	95104003	NM_001195573
hsa-miR-585-5p	GTGCTAA	95103983	95103989	87	yes	95103980	95104018	yes	95103981	95104003	NM_001195573
hsa-miR-1250-3p	GAAAATG	95104002	95104008	74	yes	95103980	95104018	yes	95103981	95104003	NM_001195573
hsa-miR-143-5p	CTGCACA	95103995	95104001	52	yes	95103980	95104018	yes	95103981	95104003	NM_001195573
hsa-miR-4770	TCATCTCA	95104069	95104076	93	yes	95104050	95104084	no	NA	NA	NM_001195573
hsa-miR-6088	TCATCTCA	95104069	95104076	93	yes	95104050	95104084	no	NA	NA	NM_001195573
hsa-miR-143-3p	TCATCTCA	95104069	95104076	93	yes	95104050	95104084	no	NA	NA	NM_001195573
hsa-miR-4653-3p	TAACTCC	95104057	95104063	91	yes	95104050	95104084	no	NA	NA	NM_001195573
hsa-miR-3692-3p	GTGGAAA	95104099	95104105	98	yes	95104089	95104112	no	NA	NA	NM_001271282
hsa-miR-622	CAGACTG	95105117	95105123	96	yes	95105100	95105160	no	NA	NA	NM_001271282
hsa-miR-3158-5p	CTGCAGA	95105137	95105143	88	yes	95105100	95105160	no	NA	NA	NM_001271282
hsa-miR-4268	GAGGAGC	95105132	95105138	95	yes	95105100	95105160	no	NA	NA	NM_001195573
hsa-miR-17-3p	ACTGCAGA	95105137	95105144	86	yes	95105100	95105160	no	NA	NA	NM_001195573
hsa-miR-548au-3p	ACTGCCA	95105114	95105120	76	yes	95105100	95105160	no	NA	NA	NM_001195573
hsa-miR-378g	AGCCCAGA	95105120	95105127	72	yes	95105100	95105160	no	NA	NA	NM_001195573
hsa-miR-34c-5p	CACTGCC	95105150	95105156	71	yes	95105100	95105160	no	NA	NA	NM_001195573
hsa-miR-34c-5p	ACTGCCA	95105114	95105120	71	yes	95105100	95105160	no	NA	NA	NM_001195573
hsa-miR-34a-5p	CACTGCC	95105150	95105156	71	yes	95105100	95105160	no	NA	NA	NM_001195573
hsa-miR-34a-5p	ACTGCCA	95105114	95105120	71	yes	95105100	95105160	no	NA	NA	NM_001195573
hsa-miR-449a	CACTGCC	95105150	95105156	71	yes	95105100	95105160	no	NA	NA	NM_001195573
hsa-miR-449a	ACTGCCA	95105114	95105120	71	yes	95105100	95105160	no	NA	NA	NM_001195573
hsa-miR-449b-5p	CACTGCC	95105150	95105156	71	yes	95105100	95105160	no	NA	NA	NM_001195573
hsa-miR-449b-5p	ACTGCCA	95105114	95105120	71	yes	95105100	95105160	no	NA	NA	NM_001195573
hsa-miR-6780a-3p	CAGAGGA	95105134	95105140	60	yes	95105100	95105160	no	NA	NA	NM_001195573
hsa-miR-3714	CTGCCTT	95105148	95105154	59	yes	95105100	95105160	no	NA	NA	NM_001195573
hsa-miR-338-3p	ATGCTGG	95105104	95105110	59	yes	95105100	95105160	no	NA	NA	NM_001195573
hsa-miR-4699-3p	AGTAAAT	95106150	95106156	92	yes	95106136	95106163	no	NA	NA	NM_001195573
hsa-miR-1252-5p	TTCCTTC	95106143	95106149	86	yes	95106136	95106163	no	NA	NA	NM_001195573
hsa-miR-651-3p	TTTCCTT	95106144	95106150	85	yes	95106136	95106163	no	NA	NA	NM_001195573
hsa-miR-4747-5p	CCTTCCC	95106141	95106147	84	yes	95106136	95106163	no	NA	NA	NM_001195573
hsa-miR-5196-5p	CCTTCCC	95106141	95106147	84	yes	95106136	95106163	no	NA	NA	NM_001195573
hsa-miR-4481	CCCACTCA	95106156	95106163	74	yes	95106136	95106163	no	NA	NA	NM_001195573
hsa-miR-6783-5p	TTCCCCT	95106139	95106145	70	yes	95106136	95106163	no	NA	NA	NM_001195573
hsa-miR-4533	TCCTTCC	95106142	95106148	63	yes	95106136	95106163	no	NA	NA	NM_001195573
hsa-miR-6780b-5p	CTTCCCC	95106140	95106146	60	yes	95106136	95106163	no	NA	NA	NM_001195573
hsa-miR-4271	CTTCCCC	95106140	95106146	60	yes	95106136	95106163	no	NA	NA	NM_001195573
hsa-miR-4725-3p	CTTCCCC	95106140	95106146	60	yes	95106136	95106163	no	NA	NA	NM_001195573
hsa-miR-6798-5p	CCCCTGA	95106137	95106143	59	yes	95106136	95106163	no	NA	NA	NM_001195573
hsa-miR-5690	GTAGCTGA	95106182	95106189	98	yes	95106180	95106206	no	NA	NA	NM_001195573
hsa-miR-222-3p	ATGTAGC	95106185	95106191	82	yes	95106180	95106206	no	NA	NA	NM_001195573
hsa-miR-221-3p	ATGTAGC	95106185	95106191	82	yes	95106180	95106206	no	NA	NA	NM_001195573
hsa-miR-3163	ATTTTAT	95106190	95106196	79	yes	95106180	95106206	no	NA	NA	NM_001195573
hsa-miR-2467-5p	AGCCTCA	95106200	95106206	50	yes	95106180	95106206	no	NA	NA	NM_001195573
hsa-let-7b-5p	CTACCTC	95107889	95107895	100	yes	95107883	95107933	no	NA	NA	NM_001271282
hsa-let-7e-5p	CTACCTC	95107889	95107895	100	yes	95107883	95107933	no	NA	NA	NM_001271282
hsa-let-7c-5p	CTACCTC	95107889	95107895	100	yes	95107883	95107933	no	NA	NA	NM_001271282
hsa-miR-4458	CTACCTC	95107889	95107895	100	yes	95107883	95107933	no	NA	NA	NM_001271282
hsa-let-7g-5p	CTACCTC	95107889	95107895	100	yes	95107883	95107933	no	NA	NA	NM_001271282
hsa-let-7a-5p	CTACCTC	95107889	95107895	100	yes	95107883	95107933	no	NA	NA	NM_001271282
hsa-let-7i-5p	CTACCTC	95107889	95107895	100	yes	95107883	95107933	no	NA	NA	NM_001271282
hsa-miR-4500	CTACCTC	95107889	95107895	100	yes	95107883	95107933	no	NA	NA	NM_001271282
hsa-let-7d-5p	CTACCTC	95107889	95107895	100	yes	95107883	95107933	no	NA	NA	NM_001271282
hsa-let-7f-5p	CTACCTC	95107889	95107895	100	yes	95107883	95107933	no	NA	NA	NM_001271282
hsa-miR-98-5p	CTACCTC	95107889	95107895	100	yes	95107883	95107933	no	NA	NA	NM_001271282
hsa-miR-6831-5p	TCTACCT	95107890	95107896	93	yes	95107883	95107933	no	NA	NA	NM_001271282
hsa-miR-3927-3p	TCTACCT	95107890	95107896	93	yes	95107883	95107933	no	NA	NA	NM_001271282
hsa-miR-5187-3p	GATTCAG	95107907	95107913	84	yes	95107883	95107933	no	NA	NA	NM_001271282
hsa-miR-4748	AAACCTA	95107922	95107928	74	yes	95107883	95107933	no	NA	NA	NM_001271282
hsa-miR-329-5p	AAACCTA	95107922	95107928	74	yes	95107883	95107933	no	NA	NA	NM_001271282
hsa-miR-4464	AAACCTA	95107922	95107928	74	yes	95107883	95107933	no	NA	NA	NM_001271282
hsa-miR-4728-3p	TCAGCATA	95107903	95107910	74	yes	95107883	95107933	no	NA	NA	NM_001195573
hsa-miR-144-3p	ATACTGT	95107899	95107905	73	yes	95107883	95107933	no	NA	NA	NM_001195573
hsa-miR-20b-3p	CTACAGA	95107918	95107924	70	yes	95107883	95107933	no	NA	NA	NM_001195573
hsa-miR-4650-3p	TTCTACC	95107891	95107897	54	yes	95107883	95107933	no	NA	NA	NM_001195573
hsa-miR-676-5p	GTTGAAGA	95108033	95108040	96	yes	95108027	95108056	no	NA	NA	NM_001271282
hsa-miR-4778-3p	GAAGAAG	95108031	95108037	100	yes	95108027	95108056	no	NA	NA	NM_001195573
hsa-miR-499b-5p	AAGTCTG	95108027	95108033	70	yes	95108027	95108056	no	NA	NA	NM_001195573
hsa-miR-6505-3p	AGAAGTC	95108029	95108035	60	yes	95108027	95108056	no	NA	NA	NM_001195573
hsa-miR-3927-5p	TGATAGGA	95108438	95108445	55	yes	95108433	95108461	yes	95108419	95108443	NM_001195573
hsa-miR-3944-5p	CTGCACA	95112178	95112184	92	yes	95112172	95112212	no	NA	NA	NM_001195573
hsa-miR-1229-3p	GTGAGAA	95112186	95112192	65	yes	95112172	95112212	no	NA	NA	NM_001195573
hsa-miR-2113	GCACAAAA	95112175	95112182	65	yes	95112172	95112212	no	NA	NA	NM_001195573
hsa-miR-143-5p	ACTGCACA	95112178	95112185	52	yes	95112172	95112212	no	NA	NA	NM_001195573
hsa-miR-4443	GCCTCCA	95113097	95113103	84	yes	95113094	95113153	no	NA	NA	NM_001271282
hsa-miR-219a-1-3p	TCAACTC	95113133	95113139	98	yes	95113094	95113153	no	NA	NA	NM_001195573
hsa-miR-3612	GCCTCCA	95113097	95113103	86	yes	95113094	95113153	no	NA	NA	NM_001195573
hsa-miR-650	GCCTCCA	95113097	95113103	86	yes	95113094	95113153	no	NA	NA	NM_001195573
hsa-miR-3163	ATTTTAT	95113140	95113146	79	yes	95113094	95113153	no	NA	NA	NM_001195573
hsa-miR-7854-3p	TCACCTC	95113109	95113115	71	yes	95113094	95113153	no	NA	NA	NM_001195573
hsa-miR-2467-5p	GAGCCTC	95113099	95113105	50	yes	95113094	95113153	no	NA	NA	NM_001195573
hsa-miR-4424	TTAACTCA	95113113	95113120	50	yes	95113094	95113153	no	NA	NA	NM_001195573
hsa-miR-4650-5p	AGGCCTGA	95115718	95115725	65	yes	95115703	95115745	no	NA	NA	NM_001271282
hsa-miR-4776-5p	TGGTCCA	95115705	95115711	64	yes	95115703	95115745	no	NA	NA	NM_001195573
hsa-miR-4800-5p	GGTCCAC	95115704	95115710	60	yes	95115703	95115745	no	NA	NA	NM_001195573
hsa-miR-4789-3p	TATGTGT	95115728	95115734	55	yes	95115703	95115745	no	NA	NA	NM_001195573
hsa-miR-622	AGACTGA	95115775	95115781	96	yes	95115764	95115813	no	NA	NA	NM_001271282
hsa-miR-1226-3p	CTGGTGA	95115781	95115787	74	yes	95115764	95115813	no	NA	NA	NM_001271282
hsa-miR-4733-3p	CTGGTGA	95115781	95115787	73	yes	95115764	95115813	no	NA	NA	NM_001195573
hsa-miR-1229-3p	GGTGAGA	95115779	95115785	65	yes	95115764	95115813	no	NA	NA	NM_001195573
hsa-miR-5007-3p	CATATGA	95124400	95124406	61	yes	95124393	95124442	no	NA	NA	NM_001195573
hsa-miR-5690	GTAGCTG	95124605	95124611	98	yes	95124600	95124659	no	NA	NA	NM_001195573
hsa-miR-4267	AGCTGGA	95124603	95124609	82	yes	95124600	95124659	no	NA	NA	NM_001195573
hsa-miR-6753-5p	CCCTGGT	95124623	95124629	82	yes	95124600	95124659	no	NA	NA	NM_001195573
hsa-miR-4733-3p	CCTGGTG	95124622	95124628	73	yes	95124600	95124659	no	NA	NA	NM_001195573
hsa-miR-130b-5p	GAAAGAGA	95126602	95126609	99	yes	95126586	95126631	no	NA	NA	NM_001271282
hsa-let-7g-3p	CTGTACA	95126617	95126623	98	yes	95126586	95126631	no	NA	NA	NM_001195573
hsa-let-7a-2-3p	CTGTACA	95126617	95126623	98	yes	95126586	95126631	no	NA	NA	NM_001195573
hsa-miR-4753-3p	AAAGAGA	95126602	95126608	97	yes	95126586	95126631	no	NA	NA	NM_001195573
hsa-miR-3182	ACAGAAG	95126692	95126698	91	yes	95126667	95126722	no	NA	NA	NM_001271282
hsa-miR-4274	GACTGCT	95126671	95126677	56	yes	95126667	95126722	no	NA	NA	NM_001271282
hsa-miR-4291	CTGCTGA	95126669	95126675	55	yes	95126667	95126722	no	NA	NA	NM_001271282
hsa-miR-4694-3p	CCATTTA	95126702	95126708	90	yes	95126667	95126722	no	NA	NA	NM_001195573
hsa-miR-6830-3p	GAAAGAC	95126675	95126681	86	yes	95126667	95126722	no	NA	NA	NM_001195573
hsa-miR-224-3p	ACCATTTA	95126702	95126709	56	yes	95126667	95126722	no	NA	NA	NM_001195573
hsa-miR-522-3p	ACCATTTA	95126702	95126709	56	yes	95126667	95126722	no	NA	NA	NM_001195573
hsa-miR-4743-3p	GACAGAA	95126693	95126699	56	yes	95126667	95126722	no	NA	NA	NM_001195573
hsa-miR-6828-5p	TGCTTCCA	95129581	95129588	96	yes	95129549	95129618	no	NA	NA	NM_001271282
hsa-miR-5588-3p	TGGGACTA	95129591	95129598	95	yes	95129549	95129618	no	NA	NA	NM_001271282
hsa-miR-6881-3p	AGAGGAA	95129552	95129558	90	yes	95129549	95129618	yes	95129537	95129562	NM_001271282
hsa-miR-6079	GCTTCCA	95129581	95129587	88	yes	95129549	95129618	no	NA	NA	NM_001271282
hsa-miR-5706	ATCCAGA	95129556	95129562	87	yes	95129549	95129618	yes	95129537	95129562	NM_001271282
hsa-miR-4782-5p	ATCCAGA	95129556	95129562	87	yes	95129549	95129618	yes	95129537	95129562	NM_001271282
hsa-miR-4694-3p	TCCATTT	95129578	95129584	90	yes	95129549	95129618	no	NA	NA	NM_001195573
hsa-miR-518c-5p	TCCAGAG	95129555	95129561	85	yes	95129549	95129618	yes	95129537	95129562	NM_001195573
hsa-miR-4737	CCTCGCA	95129602	95129608	83	yes	95129549	95129618	no	NA	NA	NM_001195573
hsa-miR-3131	GTCCTCG	95129604	95129610	77	yes	95129549	95129618	no	NA	NA	NM_001195573
hsa-miR-611	GTCCTCG	95129604	95129610	77	yes	95129549	95129618	no	NA	NA	NM_001195573
hsa-miR-671-5p	GCTTCCA	95129581	95129587	73	yes	95129549	95129618	no	NA	NA	NM_001195573
hsa-miR-6780a-3p	CAGAGGAA	95129552	95129559	60	yes	95129549	95129618	yes	95129537	95129562	NM_001195573
hsa-miR-2114-5p	GGGACTA	95129591	95129597	53	yes	95129549	95129618	no	NA	NA	NM_001195573
hsa-miR-21-3p	TGGTGTT	95130110	95130116	99	yes	95130093	95130144	no	NA	NA	NM_001195573
hsa-miR-3660	CTGTCAGA	95130128	95130135	98	yes	95130093	95130144	no	NA	NA	NM_001195573
hsa-miR-4526	CTGTCAGA	95130128	95130135	98	yes	95130093	95130144	no	NA	NA	NM_001195573
hsa-miR-654-3p	CAGACAT	95130125	95130131	90	yes	95130093	95130144	no	NA	NA	NM_001195573
hsa-miR-6730-3p	TGTCAGA	95130128	95130134	76	yes	95130093	95130144	no	NA	NA	NM_001195573
hsa-miR-425-5p	GTGTCAT	95130097	95130103	63	yes	95130093	95130144	no	NA	NA	NM_001195573
hsa-miR-5187-3p	ATTCAGA	95131594	95131600	84	yes	95131581	95131630	no	NA	NA	NM_001271282
hsa-miR-3660	CTGTCAGA	95131605	95131612	98	yes	95131581	95131630	no	NA	NA	NM_001195573
hsa-miR-4526	CTGTCAGA	95131605	95131612	98	yes	95131581	95131630	no	NA	NA	NM_001195573
hsa-miR-6874-3p	CAGAACT	95131602	95131608	76	yes	95131581	95131630	no	NA	NA	NM_001195573
hsa-miR-6730-3p	GTGTCAG	95131613	95131619	76	yes	95131581	95131630	no	NA	NA	NM_001195573
hsa-miR-6730-3p	TGTCAGA	95131605	95131611	76	yes	95131581	95131630	no	NA	NA	NM_001195573
hsa-miR-148b-5p	CAGAACT	95131602	95131608	53	yes	95131581	95131630	no	NA	NA	NM_001195573
hsa-miR-6828-5p	TGCTTCC	95133441	95133447	96	yes	95133344	95133447	yes	95133432	95133456	NM_001271282
hsa-miR-4659b-5p	CATGGCAA	95133405	95133412	94	yes	95133344	95133447	yes	95133397	95133418	NM_001271282
hsa-miR-103a-2-5p	AAGAAGCA	95133396	95133403	94	yes	95133344	95133447	yes	95133397	95133418	NM_001271282
hsa-miR-4659a-5p	CATGGCAA	95133405	95133412	94	yes	95133344	95133447	yes	95133397	95133418	NM_001271282
hsa-miR-744-3p	GGCAACAA	95133402	95133409	93	yes	95133344	95133447	yes	95133397	95133418	NM_001271282
hsa-miR-7855-5p	CTCACCAA	95133434	95133441	72	yes	95133344	95133447	yes	95133432	95133456	NM_001271282
hsa-miR-4776-3p	ATGGCAA	95133405	95133411	92	yes	95133344	95133447	yes	95133397	95133418	NM_001195573
hsa-miR-219b-3p	GCAATTCA	95133391	95133398	91	yes	95133344	95133447	yes	95133397	95133418	NM_001195573
hsa-miR-711	TGGGTCC	95133427	95133433	90	yes	95133344	95133447	yes	95133432	95133456	NM_001195573
hsa-miR-4710	CCTCACCA	95133435	95133442	87	yes	95133344	95133447	yes	95133432	95133456	NM_001195573
hsa-miR-455-3p	TGGACTG	95133414	95133420	82	yes	95133344	95133447	yes	95133397	95133418	NM_001195573
hsa-miR-6501-5p	TGGCAACA	95133403	95133410	80	yes	95133344	95133447	yes	95133397	95133418	NM_001195573
hsa-miR-548au-3p	ACTGCCA	95133411	95133417	76	yes	95133344	95133447	yes	95133397	95133418	NM_001195573
hsa-miR-34c-5p	ACTGCCA	95133411	95133417	71	yes	95133344	95133447	yes	95133397	95133418	NM_001195573
hsa-miR-34a-5p	ACTGCCA	95133411	95133417	71	yes	95133344	95133447	yes	95133397	95133418	NM_001195573
hsa-miR-449a	ACTGCCA	95133411	95133417	71	yes	95133344	95133447	yes	95133397	95133418	NM_001195573
hsa-miR-449b-5p	ACTGCCA	95133411	95133417	71	yes	95133344	95133447	yes	95133397	95133418	NM_001195573
hsa-miR-6816-3p	GGTCCTT	95133425	95133431	64	yes	95133344	95133447	no	NA	NA	NM_001195573
hsa-miR-7154-5p	TTCATGA	95133388	95133394	61	yes	95133344	95133447	no	NA	NA	NM_001195573
hsa-miR-660-5p	AATGGGT	95133429	95133435	53	yes	95133344	95133447	yes	95133432	95133456	NM_001195573
hsa-miR-3145-3p	AAATATCA	95133361	95133368	52	yes	95133344	95133447	no	NA	NA	NM_001195573
hsa-let-7b-5p	CTACCTCA	95103748	95103755	100	no	NA	NA	no	NA	NA	NM_001271282
hsa-let-7e-5p	TACCTCA	95108325	95108331	100	no	NA	NA	no	NA	NA	NM_001271282
hsa-let-7e-5p	CTACCTCA	95103748	95103755	100	no	NA	NA	no	NA	NA	NM_001271282
hsa-let-7c-5p	TACCTCA	95108325	95108331	100	no	NA	NA	no	NA	NA	NM_001271282
hsa-let-7c-5p	CTACCTCA	95103748	95103755	100	no	NA	NA	no	NA	NA	NM_001271282
hsa-miR-4458	TACCTCA	95108325	95108331	100	no	NA	NA	no	NA	NA	NM_001271282
hsa-miR-4458	CTACCTCA	95103748	95103755	100	no	NA	NA	no	NA	NA	NM_001271282
hsa-let-7g-5p	TACCTCA	95108325	95108331	100	no	NA	NA	no	NA	NA	NM_001271282
hsa-let-7g-5p	CTACCTCA	95103748	95103755	100	no	NA	NA	no	NA	NA	NM_001271282
hsa-let-7a-5p	TACCTCA	95108325	95108331	100	no	NA	NA	no	NA	NA	NM_001271282
hsa-let-7a-5p	CTACCTCA	95103748	95103755	100	no	NA	NA	no	NA	NA	NM_001271282
hsa-miR-877-3p	AAGAGGA	95124556	95124562	100	no	NA	NA	no	NA	NA	NM_001271282
hsa-miR-877-3p	GAAGAGG	95117621	95117627	100	no	NA	NA	no	NA	NA	NM_001271282
hsa-miR-877-3p	GAAGAGG	95116632	95116638	100	no	NA	NA	no	NA	NA	NM_001271282
hsa-miR-877-3p	GAAGAGGA	95111399	95111406	100	no	NA	NA	no	NA	NA	NM_001271282
hsa-miR-877-3p	GAAGAGGA	95105710	95105717	100	no	NA	NA	no	NA	NA	NM_001271282
hsa-miR-877-3p	GAAGAGG	95096614	95096620	100	no	NA	NA	no	NA	NA	NM_001271282
hsa-miR-877-3p	GAAGAGGA	95091328	95091335	100	no	NA	NA	no	NA	NA	NM_001271282
hsa-let-7i-5p	TACCTCA	95108325	95108331	100	no	NA	NA	no	NA	NA	NM_001271282
hsa-let-7i-5p	CTACCTCA	95103748	95103755	100	no	NA	NA	no	NA	NA	NM_001271282
hsa-miR-4500	TACCTCA	95108325	95108331	100	no	NA	NA	no	NA	NA	NM_001271282
hsa-miR-4500	CTACCTCA	95103748	95103755	100	no	NA	NA	no	NA	NA	NM_001271282
hsa-let-7d-5p	TACCTCA	95108325	95108331	100	no	NA	NA	no	NA	NA	NM_001271282
hsa-let-7d-5p	CTACCTCA	95103748	95103755	100	no	NA	NA	no	NA	NA	NM_001271282
hsa-let-7f-5p	TACCTCA	95108325	95108331	100	no	NA	NA	no	NA	NA	NM_001271282
hsa-let-7f-5p	CTACCTCA	95103748	95103755	100	no	NA	NA	no	NA	NA	NM_001271282
hsa-miR-7162-3p	ACCTCAGA	95108323	95108330	100	no	NA	NA	no	NA	NA	NM_001271282
hsa-miR-7162-3p	ACCTCAG	95090513	95090519	100	no	NA	NA	no	NA	NA	NM_001271282
hsa-miR-98-5p	TACCTCA	95108325	95108331	100	no	NA	NA	no	NA	NA	NM_001271282
hsa-miR-98-5p	CTACCTCA	95103748	95103755	100	no	NA	NA	no	NA	NA	NM_001271282
hsa-miR-4262	TGAATGT	95130158	95130164	99	no	NA	NA	yes	95130137	95130180	NM_001271282
hsa-miR-544a	GCAGAAA	95132547	95132553	99	no	NA	NA	no	NA	NA	NM_001271282
hsa-miR-544a	TGCAGAA	95113169	95113175	99	no	NA	NA	no	NA	NA	NM_001271282
hsa-miR-544a	TGCAGAA	95106118	95106124	99	no	NA	NA	no	NA	NA	NM_001271282
hsa-miR-544a	TGCAGAA	95105685	95105691	99	no	NA	NA	no	NA	NA	NM_001271282
hsa-miR-302e	AGCACTTA	95126648	95126655	99	no	NA	NA	no	NA	NA	NM_001271282
hsa-miR-302e	AGCACTT	95124484	95124490	99	no	NA	NA	no	NA	NA	NM_001271282
hsa-miR-302e	AGCACTT	95107744	95107750	99	no	NA	NA	yes	95107736	95107759	NM_001271282
hsa-miR-302e	GCACTTA	95103392	95103398	99	no	NA	NA	no	NA	NA	NM_001271282
hsa-miR-130b-5p	AAAGAGA	95131538	95131544	99	no	NA	NA	no	NA	NA	NM_001271282
hsa-miR-130b-5p	AAAGAGA	95124287	95124293	99	no	NA	NA	no	NA	NA	NM_001271282
hsa-miR-130b-5p	GAAAGAG	95112211	95112217	99	no	NA	NA	no	NA	NA	NM_001271282
hsa-miR-130b-5p	GAAAGAGA	95111418	95111425	99	no	NA	NA	no	NA	NA	NM_001271282
hsa-miR-4482-3p	AATAGAAA	95124358	95124365	99	no	NA	NA	no	NA	NA	NM_001271282
hsa-miR-4482-3p	AATAGAA	95103978	95103984	99	no	NA	NA	two sites	95103954/95103981	95103979/95104003	NM_001271282
hsa-miR-4482-3p	AATAGAAA	95091200	95091207	99	no	NA	NA	no	NA	NA	NM_001271282
hsa-miR-4310	AATGCTGA	95129502	95129509	98	no	NA	NA	no	NA	NA	NM_001271282
hsa-miR-3692-3p	TGTGGAAA	95124224	95124231	98	no	NA	NA	yes	95124215	95124236	NM_001271282
hsa-miR-3692-3p	TGTGGAA	95090618	95090624	98	no	NA	NA	no	NA	NA	NM_001271282
hsa-miR-5196-3p	GAGGATGA	95124319	95124326	98	no	NA	NA	no	NA	NA	NM_001271282
hsa-miR-5196-3p	GAGGATGA	95124307	95124314	98	no	NA	NA	no	NA	NA	NM_001271282
hsa-miR-5196-3p	GAGGATGA	95096655	95096662	98	no	NA	NA	no	NA	NA	NM_001271282
hsa-miR-5196-3p	GAGGATGA	95091343	95091350	98	no	NA	NA	no	NA	NA	NM_001271282
hsa-miR-4319	CTCAGGGA	95132614	95132621	98	no	NA	NA	no	NA	NA	NM_001271282
hsa-miR-4316	GCCTCAC	95124470	95124476	98	no	NA	NA	no	NA	NA	NM_001271282
hsa-miR-4459	CCTCCTGA	95108373	95108380	97	no	NA	NA	no	NA	NA	NM_001271282
hsa-miR-6768-5p	CTGTGTA	95112227	95112233	97	no	NA	NA	no	NA	NA	NM_001271282
hsa-miR-6768-5p	CCTGTGTA	95108074	95108081	97	no	NA	NA	no	NA	NA	NM_001271282
hsa-miR-627-3p	AGAAAAGA	95129539	95129546	97	no	NA	NA	yes	95129537	95129562	NM_001271282
hsa-miR-627-3p	GAAAAGA	95116452	95116458	97	no	NA	NA	no	NA	NA	NM_001271282
hsa-miR-627-3p	AGAAAAG	95105189	95105195	97	no	NA	NA	no	NA	NA	NM_001271282
hsa-miR-627-3p	GAAAAGA	95095906	95095912	97	no	NA	NA	no	NA	NA	NM_001271282
hsa-miR-627-3p	AGAAAAG	95091198	95091204	97	no	NA	NA	no	NA	NA	NM_001271282
hsa-miR-676-5p	TTGAAGA	95124295	95124301	96	no	NA	NA	no	NA	NA	NM_001271282
hsa-miR-676-5p	TTGAAGA	95116484	95116490	96	no	NA	NA	no	NA	NA	NM_001271282
hsa-miR-676-5p	GTTGAAGA	95096361	95096368	96	no	NA	NA	no	NA	NA	NM_001271282
hsa-miR-676-5p	TTGAAGA	95095990	95095996	96	no	NA	NA	no	NA	NA	NM_001271282
hsa-miR-622	CAGACTG	95124655	95124661	96	no	NA	NA	no	NA	NA	NM_001271282
hsa-miR-199a-5p	ACACTGG	95132622	95132628	95	no	NA	NA	no	NA	NA	NM_001271282
hsa-miR-199a-5p	CACTGGA	95091247	95091253	95	no	NA	NA	no	NA	NA	NM_001271282
hsa-miR-3682-5p	AGAAGTAA	95131559	95131566	95	no	NA	NA	no	NA	NA	NM_001271282
hsa-miR-4659b-5p	CATGGCA	95133468	95133474	94	no	NA	NA	yes	95133461	95133485	NM_001271282
hsa-miR-4659b-5p	CATGGCA	95117681	95117687	94	no	NA	NA	no	NA	NA	NM_001271282
hsa-miR-4659b-5p	ATGGCAA	95096685	95096691	94	no	NA	NA	no	NA	NA	NM_001271282
hsa-miR-4478	TCAGCCT	95117664	95117670	94	no	NA	NA	no	NA	NA	NM_001271282
hsa-miR-4478	TCAGCCT	95106202	95106208	94	no	NA	NA	no	NA	NA	NM_001271282
hsa-miR-103a-2-5p	AAGAAGCA	95126652	95126659	94	no	NA	NA	no	NA	NA	NM_001271282
hsa-miR-103a-2-5p	AGAAGCA	95103351	95103357	94	no	NA	NA	no	NA	NA	NM_001271282
hsa-miR-4659a-5p	CATGGCA	95133468	95133474	94	no	NA	NA	yes	95133461	95133485	NM_001271282
hsa-miR-4659a-5p	CATGGCA	95117681	95117687	94	no	NA	NA	no	NA	NA	NM_001271282
hsa-miR-4659a-5p	ATGGCAA	95096685	95096691	94	no	NA	NA	no	NA	NA	NM_001271282
hsa-miR-373-3p	AGCACTTA	95126648	95126655	93	no	NA	NA	no	NA	NA	NM_001271282
hsa-miR-373-3p	AGCACTT	95124484	95124490	93	no	NA	NA	no	NA	NA	NM_001271282
hsa-miR-373-3p	AGCACTT	95107744	95107750	93	no	NA	NA	yes	95107736	95107759	NM_001271282
hsa-miR-373-3p	GCACTTA	95103392	95103398	93	no	NA	NA	no	NA	NA	NM_001271282
hsa-miR-302b-3p	AGCACTTA	95126648	95126655	93	no	NA	NA	no	NA	NA	NM_001271282
hsa-miR-302b-3p	AGCACTT	95124484	95124490	93	no	NA	NA	no	NA	NA	NM_001271282
hsa-miR-302b-3p	AGCACTT	95107744	95107750	93	no	NA	NA	yes	95107736	95107759	NM_001271282
hsa-miR-302b-3p	GCACTTA	95103392	95103398	93	no	NA	NA	no	NA	NA	NM_001271282
hsa-miR-372-3p	AGCACTTA	95126648	95126655	93	no	NA	NA	no	NA	NA	NM_001271282
hsa-miR-372-3p	AGCACTT	95124484	95124490	93	no	NA	NA	no	NA	NA	NM_001271282
hsa-miR-372-3p	AGCACTT	95107744	95107750	93	no	NA	NA	yes	95107736	95107759	NM_001271282
hsa-miR-372-3p	GCACTTA	95103392	95103398	93	no	NA	NA	no	NA	NA	NM_001271282
hsa-miR-520c-3p	AGCACTTA	95126648	95126655	93	no	NA	NA	no	NA	NA	NM_001271282
hsa-miR-520c-3p	AGCACTT	95124484	95124490	93	no	NA	NA	no	NA	NA	NM_001271282
hsa-miR-520c-3p	AGCACTT	95107744	95107750	93	no	NA	NA	yes	95107736	95107759	NM_001271282
hsa-miR-520c-3p	GCACTTA	95103392	95103398	93	no	NA	NA	no	NA	NA	NM_001271282
hsa-miR-302c-3p	AGCACTTA	95126648	95126655	93	no	NA	NA	no	NA	NA	NM_001271282
hsa-miR-302c-3p	AGCACTT	95124484	95124490	93	no	NA	NA	no	NA	NA	NM_001271282
hsa-miR-302c-3p	AGCACTT	95107744	95107750	93	no	NA	NA	yes	95107736	95107759	NM_001271282
hsa-miR-302c-3p	GCACTTA	95103392	95103398	93	no	NA	NA	no	NA	NA	NM_001271282
hsa-miR-302d-3p	AGCACTTA	95126648	95126655	93	no	NA	NA	no	NA	NA	NM_001271282
hsa-miR-302d-3p	AGCACTT	95124484	95124490	93	no	NA	NA	no	NA	NA	NM_001271282
hsa-miR-302d-3p	AGCACTT	95107744	95107750	93	no	NA	NA	yes	95107736	95107759	NM_001271282
hsa-miR-302d-3p	GCACTTA	95103392	95103398	93	no	NA	NA	no	NA	NA	NM_001271282
hsa-miR-744-3p	GCAACAA	95117656	95117662	93	no	NA	NA	no	NA	NA	NM_001271282
hsa-miR-744-3p	GCAACAA	95116647	95116653	93	no	NA	NA	no	NA	NA	NM_001271282
hsa-miR-93-3p	TCAGCAGA	95132549	95132556	93	no	NA	NA	no	NA	NA	NM_001271282
hsa-miR-302a-3p	AGCACTTA	95126648	95126655	93	no	NA	NA	no	NA	NA	NM_001271282
hsa-miR-302a-3p	AGCACTT	95124484	95124490	93	no	NA	NA	no	NA	NA	NM_001271282
hsa-miR-302a-3p	AGCACTT	95107744	95107750	93	no	NA	NA	yes	95107736	95107759	NM_001271282
hsa-miR-302a-3p	GCACTTA	95103392	95103398	93	no	NA	NA	no	NA	NA	NM_001271282
hsa-miR-2115-5p	TGGAAGCA	95117643	95117650	93	no	NA	NA	no	NA	NA	NM_001271282
hsa-miR-520a-3p	AGCACTTA	95126648	95126655	93	no	NA	NA	no	NA	NA	NM_001271282
hsa-miR-520a-3p	AGCACTT	95124484	95124490	93	no	NA	NA	no	NA	NA	NM_001271282
hsa-miR-520a-3p	AGCACTT	95107744	95107750	93	no	NA	NA	yes	95107736	95107759	NM_001271282
hsa-miR-520a-3p	GCACTTA	95103392	95103398	93	no	NA	NA	no	NA	NA	NM_001271282
hsa-miR-520d-3p	AGCACTTA	95126648	95126655	93	no	NA	NA	no	NA	NA	NM_001271282
hsa-miR-520d-3p	AGCACTT	95124484	95124490	93	no	NA	NA	no	NA	NA	NM_001271282
hsa-miR-520d-3p	AGCACTT	95107744	95107750	93	no	NA	NA	yes	95107736	95107759	NM_001271282
hsa-miR-520d-3p	GCACTTA	95103392	95103398	93	no	NA	NA	no	NA	NA	NM_001271282
hsa-miR-181d-5p	TGAATGT	95130158	95130164	92	no	NA	NA	yes	95130137	95130180	NM_001271282
hsa-miR-181b-5p	TGAATGT	95130158	95130164	92	no	NA	NA	yes	95130137	95130180	NM_001271282
hsa-miR-181c-5p	TGAATGT	95130158	95130164	92	no	NA	NA	yes	95130137	95130180	NM_001271282
hsa-miR-181a-5p	TGAATGT	95130158	95130164	92	no	NA	NA	yes	95130137	95130180	NM_001271282
hsa-miR-558	GCAGCTCA	95133455	95133462	92	no	NA	NA	two sites	95133432/95133461	95133456/95133485	NM_001271282
hsa-miR-558	GCAGCTC	95133338	95133344	92	no	NA	NA	no	NA	NA	NM_001271282
hsa-miR-6848-3p	GAGACCAA	95116664	95116671	91	no	NA	NA	no	NA	NA	NM_001271282
hsa-miR-6848-3p	GAGACCA	95111370	95111376	91	no	NA	NA	no	NA	NA	NM_001271282
hsa-miR-3182	CAGAAGA	95096322	95096328	91	no	NA	NA	no	NA	NA	NM_001271282
hsa-miR-6843-3p	GAGACCAA	95116664	95116671	91	no	NA	NA	no	NA	NA	NM_001271282
hsa-miR-6843-3p	GAGACCA	95111370	95111376	91	no	NA	NA	no	NA	NA	NM_001271282
hsa-miR-6515-3p	TGAAGAG	95124489	95124495	90	no	NA	NA	no	NA	NA	NM_001271282
hsa-miR-6515-3p	TGAAGAG	95111401	95111407	90	no	NA	NA	no	NA	NA	NM_001271282
hsa-miR-6515-3p	GAAGAGA	95111373	95111379	90	no	NA	NA	no	NA	NA	NM_001271282
hsa-miR-6515-3p	TGAAGAGA	95091338	95091345	90	no	NA	NA	no	NA	NA	NM_001271282
hsa-miR-7157-5p	AATGCTGA	95129502	95129509	90	no	NA	NA	no	NA	NA	NM_001271282
hsa-miR-6881-3p	AAGAGGA	95124556	95124562	90	no	NA	NA	no	NA	NA	NM_001271282
hsa-miR-6881-3p	AAGAGGA	95111399	95111405	90	no	NA	NA	no	NA	NA	NM_001271282
hsa-miR-6881-3p	AAGAGGAA	95105709	95105716	90	no	NA	NA	no	NA	NA	NM_001271282
hsa-miR-6881-3p	AAGAGGA	95091328	95091334	90	no	NA	NA	no	NA	NA	NM_001271282
hsa-miR-5195-3p	AACTGGA	95117688	95117694	89	no	NA	NA	no	NA	NA	NM_001271282
hsa-miR-5195-3p	AACTGGA	95111447	95111453	89	no	NA	NA	no	NA	NA	NM_001271282
hsa-miR-5195-3p	AACTGGA	95096679	95096685	89	no	NA	NA	no	NA	NA	NM_001271282
hsa-miR-145-5p	AACTGGA	95117688	95117694	89	no	NA	NA	no	NA	NA	NM_001271282
hsa-miR-145-5p	AACTGGA	95111447	95111453	89	no	NA	NA	no	NA	NA	NM_001271282
hsa-miR-145-5p	AACTGGA	95096679	95096685	89	no	NA	NA	no	NA	NA	NM_001271282
hsa-miR-3158-5p	TCTGCAGA	95105686	95105693	88	no	NA	NA	no	NA	NA	NM_001271282
hsa-miR-3158-5p	TCTGCAG	95090557	95090563	88	no	NA	NA	yes	95090545	95090578	NM_001271282
hsa-miR-5193	GAGGAGGA	95096661	95096668	87	no	NA	NA	no	NA	NA	NM_001271282
hsa-miR-5193	GAGGAGGA	95096658	95096665	87	no	NA	NA	no	NA	NA	NM_001271282
hsa-miR-5193	GAGGAGGA	95096649	95096656	87	no	NA	NA	no	NA	NA	NM_001271282
hsa-miR-5193	GAGGAGGA	95096646	95096653	87	no	NA	NA	no	NA	NA	NM_001271282
hsa-miR-5193	GAGGAGGA	95091346	95091353	87	no	NA	NA	no	NA	NA	NM_001271282
hsa-miR-5706	ATCCAGA	95117722	95117728	87	no	NA	NA	no	NA	NA	NM_001271282
hsa-miR-5706	TCCAGAA	95105232	95105238	87	no	NA	NA	yes	95105198	95105232	NM_001271282
hsa-miR-5706	ATCCAGA	95095959	95095965	87	no	NA	NA	no	NA	NA	NM_001271282
hsa-miR-4782-5p	ATCCAGA	95117722	95117728	87	no	NA	NA	no	NA	NA	NM_001271282
hsa-miR-4782-5p	TCCAGAA	95105232	95105238	87	no	NA	NA	yes	95105198	95105232	NM_001271282
hsa-miR-4782-5p	ATCCAGA	95095959	95095965	87	no	NA	NA	no	NA	NA	NM_001271282
hsa-miR-141-5p	GAAGATA	95124217	95124223	85	no	NA	NA	yes	95124215	95124236	NM_001271282
hsa-miR-141-5p	GAAGATA	95108368	95108374	85	no	NA	NA	no	NA	NA	NM_001271282
hsa-miR-141-5p	GGAAGATA	95107714	95107721	85	no	NA	NA	no	NA	NA	NM_001271282
hsa-miR-5187-3p	GATTCAGA	95129533	95129540	84	no	NA	NA	yes	95129537	95129562	NM_001271282
hsa-miR-5187-3p	ATTCAGA	95117634	95117640	84	no	NA	NA	no	NA	NA	NM_001271282
hsa-miR-5187-3p	ATTCAGA	95103735	95103741	84	no	NA	NA	no	NA	NA	NM_001271282
hsa-miR-6809-3p	AGAGAAA	95129522	95129528	83	no	NA	NA	no	NA	NA	NM_001271282
hsa-miR-6809-3p	AAGAGAA	95124588	95124594	83	no	NA	NA	no	NA	NA	NM_001271282
hsa-miR-6809-3p	AAGAGAA	95124286	95124292	83	no	NA	NA	no	NA	NA	NM_001271282
hsa-miR-6809-3p	AAGAGAAA	95091336	95091343	83	no	NA	NA	no	NA	NA	NM_001271282
hsa-miR-3686	TACAGAA	95124580	95124586	82	no	NA	NA	no	NA	NA	NM_001271282
hsa-miR-3686	TTACAGA	95124526	95124532	82	no	NA	NA	no	NA	NA	NM_001271282
hsa-miR-3606-3p	GAAATTT	95124540	95124546	82	no	NA	NA	no	NA	NA	NM_001271282
hsa-miR-3606-3p	GAAATTT	95124456	95124462	82	no	NA	NA	no	NA	NA	NM_001271282
hsa-miR-3606-3p	GAAATTT	95116681	95116687	82	no	NA	NA	no	NA	NA	NM_001271282
hsa-miR-3606-3p	AAATTTA	95091035	95091041	82	no	NA	NA	no	NA	NA	NM_001271282
hsa-miR-3606-3p	GAAATTTA	95090596	95090603	82	no	NA	NA	no	NA	NA	NM_001271282
hsa-miR-513c-3p	GAAATTT	95124540	95124546	82	no	NA	NA	no	NA	NA	NM_001271282
hsa-miR-513c-3p	GAAATTT	95124456	95124462	82	no	NA	NA	no	NA	NA	NM_001271282
hsa-miR-513c-3p	GAAATTT	95116681	95116687	82	no	NA	NA	no	NA	NA	NM_001271282
hsa-miR-513c-3p	AAATTTA	95091035	95091041	82	no	NA	NA	no	NA	NA	NM_001271282
hsa-miR-513c-3p	GAAATTTA	95090596	95090603	82	no	NA	NA	no	NA	NA	NM_001271282
hsa-miR-4483	ACCACCC	95130077	95130083	82	no	NA	NA	no	NA	NA	NM_001271282
hsa-miR-513a-3p	GAAATTT	95124540	95124546	82	no	NA	NA	no	NA	NA	NM_001271282
hsa-miR-513a-3p	GAAATTT	95124456	95124462	82	no	NA	NA	no	NA	NA	NM_001271282
hsa-miR-513a-3p	GAAATTT	95116681	95116687	82	no	NA	NA	no	NA	NA	NM_001271282
hsa-miR-513a-3p	AAATTTA	95091035	95091041	82	no	NA	NA	no	NA	NA	NM_001271282
hsa-miR-513a-3p	GAAATTTA	95090596	95090603	82	no	NA	NA	no	NA	NA	NM_001271282
hsa-miR-670-5p	TCAGGGAA	95132613	95132620	81	no	NA	NA	no	NA	NA	NM_001271282
hsa-miR-182-5p	TTGCCAA	95103802	95103808	80	no	NA	NA	no	NA	NA	NM_001271282
hsa-miR-182-5p	TGCCAAA	95091039	95091045	80	no	NA	NA	no	NA	NA	NM_001271282
hsa-miR-182-5p	TTGCCAAA	95090564	95090571	80	no	NA	NA	yes	95090545	95090578	NM_001271282
hsa-miR-6854-5p	CTGAGCT	95093886	95093892	80	no	NA	NA	no	NA	NA	NM_001271282
hsa-miR-5197-5p	TGCCATT	95096439	95096445	80	no	NA	NA	no	NA	NA	NM_001271282
hsa-miR-5197-5p	TGCCATT	95091273	95091279	80	no	NA	NA	no	NA	NA	NM_001271282
hsa-miR-134-3p	CCCACAGA	95116580	95116587	78	no	NA	NA	no	NA	NA	NM_001271282
hsa-miR-1909-3p	CCCCTGC	95133445	95133451	78	no	NA	NA	yes	95133432	95133456	NM_001271282
hsa-miR-6893-5p	CCTGCCT	95124473	95124479	78	no	NA	NA	no	NA	NA	NM_001271282
hsa-miR-6722-3p	CCCCTGC	95133445	95133451	78	no	NA	NA	yes	95133432	95133456	NM_001271282
hsa-miR-6808-5p	CCTGCCT	95124473	95124479	78	no	NA	NA	no	NA	NA	NM_001271282
hsa-miR-940	CCTGCCT	95124473	95124479	78	no	NA	NA	no	NA	NA	NM_001271282
hsa-miR-1304-5p	GCCTCAAA	95090528	95090535	77	no	NA	NA	no	NA	NA	NM_001271282
hsa-miR-593-5p	TGGTGCCA	95091275	95091282	75	no	NA	NA	no	NA	NA	NM_001271282
hsa-miR-6086	CAACCTCA	95090514	95090521	74	no	NA	NA	no	NA	NA	NM_001271282
hsa-miR-1226-3p	GCTGGTG	95091278	95091284	74	no	NA	NA	no	NA	NA	NM_001271282
hsa-miR-4748	CAAACCTA	95131566	95131573	74	no	NA	NA	no	NA	NA	NM_001271282
hsa-miR-4748	AAACCTA	95116469	95116475	74	no	NA	NA	no	NA	NA	NM_001271282
hsa-miR-329-5p	AAACCTA	95131566	95131572	74	no	NA	NA	no	NA	NA	NM_001271282
hsa-miR-329-5p	AAAACCTA	95116469	95116476	74	no	NA	NA	no	NA	NA	NM_001271282
hsa-miR-329-5p	AAAACCT	95107941	95107947	74	no	NA	NA	no	NA	NA	NM_001271282
hsa-miR-4464	CAAACCTA	95131566	95131573	74	no	NA	NA	no	NA	NA	NM_001271282
hsa-miR-4464	AAACCTA	95116469	95116475	74	no	NA	NA	no	NA	NA	NM_001271282
hsa-miR-377-5p	CAACCTCA	95090514	95090521	74	no	NA	NA	no	NA	NA	NM_001271282
hsa-miR-5588-5p	ATGCCAG	95111430	95111436	73	no	NA	NA	no	NA	NA	NM_001271282
hsa-miR-4720-5p	ATGCCAG	95111430	95111436	73	no	NA	NA	no	NA	NA	NM_001271282
hsa-miR-4651	CCACCCC	95130076	95130082	73	no	NA	NA	no	NA	NA	NM_001271282
hsa-miR-608	CCACCCC	95130076	95130082	73	no	NA	NA	no	NA	NA	NM_001271282
hsa-miR-4799-3p	ATGCCAG	95111430	95111436	73	no	NA	NA	no	NA	NA	NM_001271282
hsa-miR-3135b	CTCCAGCA	95107747	95107754	70	no	NA	NA	yes	95107736	95107759	NM_001271282
hsa-miR-3135b	TCCAGCA	95105205	95105211	70	no	NA	NA	yes	95105198	95105232	NM_001271282
hsa-miR-616-5p	TTTTGAG	95096423	95096429	69	no	NA	NA	no	NA	NA	NM_001271282
hsa-miR-616-5p	TTTTGAG	95091291	95091297	69	no	NA	NA	no	NA	NA	NM_001271282
hsa-miR-371b-5p	TTTTGAG	95096423	95096429	69	no	NA	NA	no	NA	NA	NM_001271282
hsa-miR-371b-5p	TTTTGAG	95091291	95091297	69	no	NA	NA	no	NA	NA	NM_001271282
hsa-miR-373-5p	TTTTGAG	95096423	95096429	69	no	NA	NA	no	NA	NA	NM_001271282
hsa-miR-373-5p	TTTTGAG	95091291	95091297	69	no	NA	NA	no	NA	NA	NM_001271282
hsa-miR-1202	GCTGGCAA	95117734	95117741	67	no	NA	NA	no	NA	NA	NM_001271282
hsa-miR-5582-3p	AAGTTTT	95116489	95116495	67	no	NA	NA	no	NA	NA	NM_001271282
hsa-miR-5582-3p	AAGTTTT	95091101	95091107	67	no	NA	NA	no	NA	NA	NM_001271282
hsa-miR-3972	GCTGGCAA	95117734	95117741	67	no	NA	NA	no	NA	NA	NM_001271282
hsa-miR-3156-3p	AGTGGGA	95091257	95091263	67	no	NA	NA	no	NA	NA	NM_001271282
hsa-miR-4650-5p	AGGCCTG	95133462	95133468	65	no	NA	NA	yes	95133461	95133485	NM_001271282
hsa-miR-5003-3p	GAAAAGT	95091104	95091110	64	no	NA	NA	no	NA	NA	NM_001271282
hsa-miR-4642	GATGCCA	95111431	95111437	63	no	NA	NA	no	NA	NA	NM_001271282
hsa-miR-520f-3p	AAGCACT	95126650	95126656	61	no	NA	NA	no	NA	NA	NM_001271282
hsa-miR-6865-3p	GAGGGTG	95116629	95116635	60	no	NA	NA	no	NA	NA	NM_001271282
hsa-miR-548q	GCACCAG	95131509	95131515	56	no	NA	NA	no	NA	NA	NM_001271282
hsa-miR-544b	CCTCAGG	95090512	95090518	56	no	NA	NA	no	NA	NA	NM_001271282
hsa-miR-5088-5p	GAGCCCT	95090541	95090547	56	no	NA	NA	yes	95090545	95090578	NM_001271282
hsa-miR-4291	TGCTGAA	95129501	95129507	55	no	NA	NA	no	NA	NA	NM_001271282
hsa-miR-6727-3p	TGGCAGG	95133466	95133472	54	no	NA	NA	yes	95133461	95133485	NM_001271282
hsa-miR-6727-3p	TGGCAGG	95091233	95091239	54	no	NA	NA	no	NA	NA	NM_001271282
hsa-miR-4722-3p	TGGCAGG	95133466	95133472	54	no	NA	NA	yes	95133461	95133485	NM_001271282
hsa-miR-4722-3p	TGGCAGG	95091233	95091239	54	no	NA	NA	no	NA	NA	NM_001271282
hsa-miR-888-5p	TTTGAGT	95091290	95091296	53	no	NA	NA	no	NA	NA	NM_001271282
hsa-miR-128-3p	CACTGTG	95105197	95105203	51	no	NA	NA	yes	95105198	95105232	NM_001271282
hsa-miR-128-3p	CACTGTG	95090621	95090627	51	no	NA	NA	no	NA	NA	NM_001271282
hsa-miR-183-5p	GTGCCAT	95091274	95091280	51	no	NA	NA	no	NA	NA	NM_001271282
hsa-miR-3925-3p	CTGGAGA	95108059	95108065	51	no	NA	NA	no	NA	NA	NM_001271282
hsa-miR-3925-3p	ACTGGAGA	95091245	95091252	51	no	NA	NA	no	NA	NA	NM_001271282
hsa-miR-3681-3p	CACTGTG	95105197	95105203	51	no	NA	NA	yes	95105198	95105232	NM_001271282
hsa-miR-3681-3p	CACTGTG	95090621	95090627	51	no	NA	NA	no	NA	NA	NM_001271282
hsa-miR-216a-3p	CACTGTG	95105197	95105203	51	no	NA	NA	yes	95105198	95105232	NM_001271282
hsa-miR-216a-3p	CACTGTG	95090621	95090627	51	no	NA	NA	no	NA	NA	NM_001271282
hsa-miR-450a-1-3p	TTCCCAA	95090505	95090511	50	no	NA	NA	no	NA	NA	NM_001271282
hsa-miR-302f	AGCAATT	95117699	95117705	100	no	NA	NA	no	NA	NA	NM_001195573
hsa-miR-302f	AGCAATT	95111314	95111320	100	no	NA	NA	no	NA	NA	NM_001195573
hsa-miR-4778-3p	GAAGAAG	95126654	95126660	100	no	NA	NA	no	NA	NA	NM_001195573
hsa-miR-4778-3p	AAGAAGA	95124219	95124225	100	no	NA	NA	yes	95124215	95124236	NM_001195573
hsa-miR-4778-3p	GAAGAAGA	95116481	95116488	100	no	NA	NA	no	NA	NA	NM_001195573
hsa-miR-4778-3p	GAAGAAGA	95111375	95111382	100	no	NA	NA	no	NA	NA	NM_001195573
hsa-miR-4778-3p	GAAGAAGA	95096358	95096365	100	no	NA	NA	no	NA	NA	NM_001195573
hsa-miR-21-3p	TGGTGTT	95096309	95096315	99	no	NA	NA	no	NA	NA	NM_001195573
hsa-miR-219a-1-3p	TCAACTC	95132517	95132523	98	no	NA	NA	no	NA	NA	NM_001195573
hsa-miR-5094	CACTGAT	95106169	95106175	98	no	NA	NA	no	NA	NA	NM_001195573
hsa-miR-5094	CACTGAT	95096492	95096498	98	no	NA	NA	no	NA	NA	NM_001195573
hsa-miR-5094	CACTGAT	95095823	95095829	98	no	NA	NA	no	NA	NA	NM_001195573
hsa-miR-6891-3p	GATGAGGA	95124310	95124317	97	no	NA	NA	no	NA	NA	NM_001195573
hsa-miR-6891-3p	GATGAGGA	95096673	95096680	97	no	NA	NA	no	NA	NA	NM_001195573
hsa-miR-6891-3p	GATGAGGA	95096652	95096659	97	no	NA	NA	no	NA	NA	NM_001195573
hsa-miR-4753-3p	AAAGAGA	95131538	95131544	97	no	NA	NA	no	NA	NA	NM_001195573
hsa-miR-4753-3p	AAGAGAA	95124588	95124594	97	no	NA	NA	no	NA	NA	NM_001195573
hsa-miR-4753-3p	AAAGAGAA	95124286	95124293	97	no	NA	NA	no	NA	NA	NM_001195573
hsa-miR-4753-3p	AAAGAGA	95111418	95111424	97	no	NA	NA	no	NA	NA	NM_001195573
hsa-miR-4516	CTTCTCC	95124262	95124268	96	no	NA	NA	no	NA	NA	NM_001195573
hsa-miR-212-5p	GCCAAGGA	95103799	95103806	96	no	NA	NA	no	NA	NA	NM_001195573
hsa-miR-4268	GAGGAGC	95124554	95124560	95	no	NA	NA	no	NA	NA	NM_001195573
hsa-miR-4268	GAGGAGC	95111397	95111403	95	no	NA	NA	no	NA	NA	NM_001195573
hsa-miR-19b-3p	TTTGCAC	95103395	95103401	94	no	NA	NA	no	NA	NA	NM_001195573
hsa-miR-30b-5p	TGTTTACA	95124528	95124535	94	no	NA	NA	no	NA	NA	NM_001195573
hsa-miR-30e-5p	TGTTTACA	95124528	95124535	94	no	NA	NA	no	NA	NA	NM_001195573
hsa-miR-19a-3p	TTTGCAC	95103395	95103401	94	no	NA	NA	no	NA	NA	NM_001195573
hsa-miR-30c-5p	TGTTTACA	95124528	95124535	94	no	NA	NA	no	NA	NA	NM_001195573
hsa-miR-324-5p	GGGATGCA	95096396	95096403	94	no	NA	NA	yes	95096389	95096412	NM_001195573
hsa-miR-527	CTTTGCAA	95133483	95133490	94	no	NA	NA	yes	95133461	95133485	NM_001195573
hsa-miR-527	CTTTGCA	95094014	95094020	94	no	NA	NA	no	NA	NA	NM_001195573
hsa-miR-125b-5p	CTCAGGGA	95132614	95132621	94	no	NA	NA	no	NA	NA	NM_001195573
hsa-miR-518a-5p	CTTTGCAA	95133483	95133490	94	no	NA	NA	yes	95133461	95133485	NM_001195573
hsa-miR-518a-5p	CTTTGCA	95094014	95094020	94	no	NA	NA	no	NA	NA	NM_001195573
hsa-miR-125a-5p	CTCAGGGA	95132614	95132621	94	no	NA	NA	no	NA	NA	NM_001195573
hsa-miR-30a-5p	TGTTTACA	95124528	95124535	94	no	NA	NA	no	NA	NA	NM_001195573
hsa-miR-3074-5p	CAGGAAA	95124543	95124549	94	no	NA	NA	no	NA	NA	NM_001195573
hsa-miR-3074-5p	GCAGGAAA	95103771	95103778	94	no	NA	NA	no	NA	NA	NM_001195573
hsa-miR-6072	GATGAGGA	95124310	95124317	94	no	NA	NA	no	NA	NA	NM_001195573
hsa-miR-6072	GATGAGGA	95096673	95096680	94	no	NA	NA	no	NA	NA	NM_001195573
hsa-miR-6072	GATGAGGA	95096652	95096659	94	no	NA	NA	no	NA	NA	NM_001195573
hsa-miR-30d-5p	TGTTTACA	95124528	95124535	94	no	NA	NA	no	NA	NA	NM_001195573
hsa-miR-485-5p	CAGCCTC	95117663	95117669	93	no	NA	NA	no	NA	NA	NM_001195573
hsa-miR-485-5p	CAGCCTCA	95106200	95106207	93	no	NA	NA	no	NA	NA	NM_001195573
hsa-miR-1227-5p	GGCCCCAA	95103518	95103525	93	no	NA	NA	no	NA	NA	NM_001195573
hsa-miR-301b-3p	TGCACTA	95124498	95124504	93	no	NA	NA	no	NA	NA	NM_001195573
hsa-miR-301b-3p	TGCACTA	95107935	95107941	93	no	NA	NA	no	NA	NA	NM_001195573
hsa-miR-301b-3p	TTGCACT	95103394	95103400	93	no	NA	NA	no	NA	NA	NM_001195573
hsa-miR-6884-5p	CAGCCTC	95117663	95117669	93	no	NA	NA	no	NA	NA	NM_001195573
hsa-miR-6884-5p	CAGCCTCA	95106200	95106207	93	no	NA	NA	no	NA	NA	NM_001195573
hsa-miR-6770-5p	CTTCTCA	95126737	95126743	93	no	NA	NA	no	NA	NA	NM_001195573
hsa-miR-6770-5p	CTTCTCA	95124480	95124486	93	no	NA	NA	no	NA	NA	NM_001195573
hsa-miR-6770-5p	CCTTCTC	95124263	95124269	93	no	NA	NA	no	NA	NA	NM_001195573
hsa-miR-3944-5p	GCTGCACA	95124548	95124555	92	no	NA	NA	no	NA	NA	NM_001195573
hsa-miR-4699-3p	AGTAAAT	95131557	95131563	92	no	NA	NA	no	NA	NA	NM_001195573
hsa-miR-4776-3p	TGGCAAA	95117733	95117739	92	no	NA	NA	no	NA	NA	NM_001195573
hsa-miR-4776-3p	ATGGCAAA	95096684	95096691	92	no	NA	NA	no	NA	NA	NM_001195573
hsa-miR-4653-3p	TAACTCC	95124448	95124454	91	no	NA	NA	no	NA	NA	NM_001195573
hsa-miR-4659a-3p	GAAGAAA	95129542	95129548	91	no	NA	NA	yes	95129537	95129562	NM_001195573
hsa-miR-4659a-3p	AGAAGAA	95126655	95126661	91	no	NA	NA	no	NA	NA	NM_001195573
hsa-miR-4659a-3p	GAAGAAA	95124302	95124308	91	no	NA	NA	no	NA	NA	NM_001195573
hsa-miR-4659a-3p	GAAGAAA	95124293	95124299	91	no	NA	NA	no	NA	NA	NM_001195573
hsa-miR-4659a-3p	AGAAGAAA	95096320	95096327	91	no	NA	NA	no	NA	NA	NM_001195573
hsa-miR-4659a-3p	AGAAGAA	95093913	95093919	91	no	NA	NA	no	NA	NA	NM_001195573
hsa-miR-4536-5p	TACCACA	95108363	95108369	91	no	NA	NA	no	NA	NA	NM_001195573
hsa-miR-4659b-3p	GAAGAAA	95129542	95129548	91	no	NA	NA	yes	95129537	95129562	NM_001195573
hsa-miR-4659b-3p	AGAAGAA	95126655	95126661	91	no	NA	NA	no	NA	NA	NM_001195573
hsa-miR-4659b-3p	GAAGAAA	95124302	95124308	91	no	NA	NA	no	NA	NA	NM_001195573
hsa-miR-4659b-3p	GAAGAAA	95124293	95124299	91	no	NA	NA	no	NA	NA	NM_001195573
hsa-miR-4659b-3p	AGAAGAAA	95096320	95096327	91	no	NA	NA	no	NA	NA	NM_001195573
hsa-miR-4659b-3p	AGAAGAA	95093913	95093919	91	no	NA	NA	no	NA	NA	NM_001195573
hsa-miR-1264	AAGACTT	95107983	95107989	91	no	NA	NA	no	NA	NA	NM_001195573
hsa-miR-1264	AAGACTTA	95106036	95106043	91	no	NA	NA	no	NA	NA	NM_001195573
hsa-miR-6847-3p	CATGAGCA	95124562	95124569	91	no	NA	NA	no	NA	NA	NM_001195573
hsa-miR-4635	CTTCAAGA	95106040	95106047	91	no	NA	NA	no	NA	NA	NM_001195573
hsa-miR-4635	TTCAAGA	95095885	95095891	91	no	NA	NA	yes	95095885	95095905	NM_001195573
hsa-miR-219b-3p	GCAATTC	95111313	95111319	91	no	NA	NA	no	NA	NA	NM_001195573
hsa-miR-4661-3p	GATCCTA	95116568	95116574	90	no	NA	NA	no	NA	NA	NM_001195573
hsa-miR-4661-3p	GGATCCTA	95096377	95096384	90	no	NA	NA	no	NA	NA	NM_001195573
hsa-miR-4428	TCTCCTT	95124260	95124266	90	no	NA	NA	no	NA	NA	NM_001195573
hsa-miR-4428	CTCCTTA	95096453	95096459	90	no	NA	NA	no	NA	NA	NM_001195573
hsa-miR-8063	ATTTTGA	95106209	95106215	90	no	NA	NA	no	NA	NA	NM_001195573
hsa-miR-8063	GATTTTGA	95096424	95096431	90	no	NA	NA	no	NA	NA	NM_001195573
hsa-miR-8063	GATTTTGA	95096415	95096422	90	no	NA	NA	no	NA	NA	NM_001195573
hsa-miR-8063	ATTTTGA	95095911	95095917	90	no	NA	NA	no	NA	NA	NM_001195573
hsa-miR-4703-3p	AACTACA	95124583	95124589	89	no	NA	NA	no	NA	NA	NM_001195573
hsa-miR-4703-3p	AACTACA	95108423	95108429	89	no	NA	NA	yes	95108419	95108443	NM_001195573
hsa-miR-4703-3p	CAACTAC	95103752	95103758	89	no	NA	NA	no	NA	NA	NM_001195573
hsa-miR-4703-3p	CAACTACA	95095894	95095901	89	no	NA	NA	yes	95095885	95095905	NM_001195573
hsa-miR-4426	CCATCTT	95094018	95094024	89	no	NA	NA	no	NA	NA	NM_001195573
hsa-miR-4731-5p	CCCCAGCA	95105171	95105178	89	no	NA	NA	no	NA	NA	NM_001195573
hsa-miR-4731-5p	CCCCAGC	95103705	95103711	89	no	NA	NA	no	NA	NA	NM_001195573
hsa-miR-1299	TTCCAGA	95108496	95108502	89	no	NA	NA	no	NA	NA	NM_001195573
hsa-miR-1299	TTCCAGAA	95105232	95105239	89	no	NA	NA	yes	95105198	95105232	NM_001195573
hsa-miR-3607-3p	TTTACAGA	95124526	95124533	89	no	NA	NA	no	NA	NA	NM_001195573
hsa-miR-548av-3p	GCAGTTT	95124387	95124393	89	no	NA	NA	no	NA	NA	NM_001195573
hsa-miR-548av-3p	GCAGTTT	95093927	95093933	89	no	NA	NA	no	NA	NA	NM_001195573
hsa-miR-323a-5p	GACCACC	95130078	95130084	89	no	NA	NA	no	NA	NA	NM_001195573
hsa-miR-657	AACCTGC	95116659	95116665	88	no	NA	NA	no	NA	NA	NM_001195573
hsa-miR-657	AACCTGCA	95107938	95107945	88	no	NA	NA	no	NA	NA	NM_001195573
hsa-miR-196b-5p	ACTACCT	95103750	95103756	88	no	NA	NA	no	NA	NA	NM_001195573
hsa-miR-1199-5p	GGCTCAG	95132617	95132623	88	no	NA	NA	no	NA	NA	NM_001195573
hsa-miR-6751-3p	GGCTCAG	95132617	95132623	88	no	NA	NA	no	NA	NA	NM_001195573
hsa-miR-518e-3p	AGCGCTT	95105735	95105741	88	no	NA	NA	no	NA	NA	NM_001195573
hsa-miR-196a-5p	ACTACCT	95103750	95103756	88	no	NA	NA	no	NA	NA	NM_001195573
hsa-miR-3173-3p	CCTCCTTA	95096453	95096460	87	no	NA	NA	no	NA	NA	NM_001195573
hsa-miR-6891-5p	CCTCCTTA	95096453	95096460	87	no	NA	NA	no	NA	NA	NM_001195573
hsa-miR-4502	TCATCAGA	95096430	95096437	87	no	NA	NA	no	NA	NA	NM_001195573
hsa-miR-4502	CATCAGA	95096325	95096331	87	no	NA	NA	no	NA	NA	NM_001195573
hsa-miR-520a-5p	CTCTGGA	95132652	95132658	87	no	NA	NA	no	NA	NA	NM_001195573
hsa-miR-520a-5p	CTCTGGA	95108061	95108067	87	no	NA	NA	no	NA	NA	NM_001195573
hsa-miR-520a-5p	TCTGGAA	95096334	95096340	87	no	NA	NA	no	NA	NA	NM_001195573
hsa-miR-525-5p	CTCTGGA	95132652	95132658	87	no	NA	NA	no	NA	NA	NM_001195573
hsa-miR-525-5p	CTCTGGA	95108061	95108067	87	no	NA	NA	no	NA	NA	NM_001195573
hsa-miR-525-5p	TCTGGAA	95096334	95096340	87	no	NA	NA	no	NA	NA	NM_001195573
hsa-miR-5088-3p	AGAAGGG	95105745	95105751	87	no	NA	NA	no	NA	NA	NM_001195573
hsa-miR-1827	CTGCCTCA	95124471	95124478	87	no	NA	NA	no	NA	NA	NM_001195573
hsa-miR-585-5p	TGTGCTA	95113214	95113220	87	no	NA	NA	no	NA	NA	NM_001195573
hsa-miR-585-5p	TGTGCTA	95105222	95105228	87	no	NA	NA	yes	95105198	95105232	NM_001195573
hsa-miR-585-5p	TGTGCTA	95096388	95096394	87	no	NA	NA	yes	95096389	95096412	NM_001195573
hsa-miR-6894-5p	ATCCTCC	95108376	95108382	87	no	NA	NA	no	NA	NA	NM_001195573
hsa-miR-6894-5p	ATCCTCC	95096456	95096462	87	no	NA	NA	no	NA	NA	NM_001195573
hsa-miR-17-3p	CTGCAGA	95105686	95105692	86	no	NA	NA	no	NA	NA	NM_001195573
hsa-miR-1252-5p	TTCCTTC	95124265	95124271	86	no	NA	NA	no	NA	NA	NM_001195573
hsa-miR-651-3p	TTTCCTT	95124266	95124272	85	no	NA	NA	no	NA	NA	NM_001195573
hsa-miR-518c-5p	CCAGAGA	95124278	95124284	85	no	NA	NA	no	NA	NA	NM_001195573
hsa-miR-518c-5p	TCCAGAG	95117721	95117727	85	no	NA	NA	no	NA	NA	NM_001195573
hsa-miR-518c-5p	TCCAGAG	95108495	95108501	85	no	NA	NA	no	NA	NA	NM_001195573
hsa-miR-4419b	TCAGCCT	95117664	95117670	85	no	NA	NA	no	NA	NA	NM_001195573
hsa-miR-4419b	TCAGCCT	95106202	95106208	85	no	NA	NA	no	NA	NA	NM_001195573
hsa-miR-3929	TCAGCCT	95117664	95117670	85	no	NA	NA	no	NA	NA	NM_001195573
hsa-miR-3929	TCAGCCT	95106202	95106208	85	no	NA	NA	no	NA	NA	NM_001195573
hsa-miR-199b-5p	ACACTGG	95132622	95132628	84	no	NA	NA	no	NA	NA	NM_001195573
hsa-miR-4260	GCCCCAA	95103518	95103524	84	no	NA	NA	no	NA	NA	NM_001195573
hsa-miR-519b-3p	GCACTTA	95126648	95126654	84	no	NA	NA	no	NA	NA	NM_001195573
hsa-miR-519b-3p	TGCACTTA	95103392	95103399	84	no	NA	NA	no	NA	NA	NM_001195573
hsa-miR-18a-5p	CACCTTA	95095933	95095939	84	no	NA	NA	no	NA	NA	NM_001195573
hsa-miR-18a-5p	GCACCTT	95094092	95094098	84	no	NA	NA	no	NA	NA	NM_001195573
hsa-miR-4735-3p	CACCTTA	95095933	95095939	84	no	NA	NA	no	NA	NA	NM_001195573
hsa-miR-4735-3p	GCACCTT	95094092	95094098	84	no	NA	NA	no	NA	NA	NM_001195573
hsa-miR-18b-5p	CACCTTA	95095933	95095939	84	no	NA	NA	no	NA	NA	NM_001195573
hsa-miR-18b-5p	GCACCTT	95094092	95094098	84	no	NA	NA	no	NA	NA	NM_001195573
hsa-miR-519c-3p	GCACTTA	95126648	95126654	84	no	NA	NA	no	NA	NA	NM_001195573
hsa-miR-519c-3p	TGCACTTA	95103392	95103399	84	no	NA	NA	no	NA	NA	NM_001195573
hsa-miR-519a-3p	GCACTTA	95126648	95126654	84	no	NA	NA	no	NA	NA	NM_001195573
hsa-miR-519a-3p	TGCACTTA	95103392	95103399	84	no	NA	NA	no	NA	NA	NM_001195573
hsa-miR-513c-5p	CTTGAGAA	95115812	95115819	83	no	NA	NA	no	NA	NA	NM_001195573
hsa-miR-513c-5p	TTGAGAA	95107707	95107713	83	no	NA	NA	no	NA	NA	NM_001195573
hsa-miR-513c-5p	CTTGAGAA	95093916	95093923	83	no	NA	NA	no	NA	NA	NM_001195573
hsa-miR-1236-3p	GGAAGAG	95117622	95117628	83	no	NA	NA	no	NA	NA	NM_001195573
hsa-miR-1236-3p	GGAAGAG	95116548	95116554	83	no	NA	NA	no	NA	NA	NM_001195573
hsa-miR-1236-3p	GAAGAGA	95111373	95111379	83	no	NA	NA	no	NA	NA	NM_001195573
hsa-miR-1236-3p	GGAAGAG	95096615	95096621	83	no	NA	NA	no	NA	NA	NM_001195573
hsa-miR-4737	CCTCGCAA	95117659	95117666	83	no	NA	NA	no	NA	NA	NM_001195573
hsa-miR-28-5p	AGCTCCTA	95113178	95113185	83	no	NA	NA	no	NA	NA	NM_001195573
hsa-miR-708-5p	AGCTCCTA	95113178	95113185	83	no	NA	NA	no	NA	NA	NM_001195573
hsa-miR-3139	AGCTCCTA	95113178	95113185	83	no	NA	NA	no	NA	NA	NM_001195573
hsa-miR-3157-5p	TGGCTGAA	95112215	95112222	83	no	NA	NA	no	NA	NA	NM_001195573
hsa-miR-514b-5p	CTTGAGAA	95115812	95115819	83	no	NA	NA	no	NA	NA	NM_001195573
hsa-miR-514b-5p	TTGAGAA	95107707	95107713	83	no	NA	NA	no	NA	NA	NM_001195573
hsa-miR-514b-5p	CTTGAGAA	95093916	95093923	83	no	NA	NA	no	NA	NA	NM_001195573
hsa-miR-4267	GAGCTGG	95117717	95117723	82	no	NA	NA	no	NA	NA	NM_001195573
hsa-miR-6753-5p	CCTGGTA	95103606	95103612	82	no	NA	NA	no	NA	NA	NM_001195573
hsa-miR-6753-5p	CCCTGGT	95094033	95094039	82	no	NA	NA	no	NA	NA	NM_001195573
hsa-miR-29a-5p	AAATCAG	95124354	95124360	82	no	NA	NA	no	NA	NA	NM_001195573
hsa-miR-29a-5p	AATCAGA	95105749	95105755	82	no	NA	NA	no	NA	NA	NM_001195573
hsa-miR-29a-5p	AAATCAG	95103793	95103799	82	no	NA	NA	no	NA	NA	NM_001195573
hsa-miR-130a-3p	TGCACTA	95124498	95124504	82	no	NA	NA	no	NA	NA	NM_001195573
hsa-miR-130a-3p	TGCACTA	95107935	95107941	82	no	NA	NA	no	NA	NA	NM_001195573
hsa-miR-130a-3p	TTGCACT	95103394	95103400	82	no	NA	NA	no	NA	NA	NM_001195573
hsa-miR-454-3p	TGCACTA	95124498	95124504	82	no	NA	NA	no	NA	NA	NM_001195573
hsa-miR-454-3p	TGCACTA	95107935	95107941	82	no	NA	NA	no	NA	NA	NM_001195573
hsa-miR-454-3p	TTGCACT	95103394	95103400	82	no	NA	NA	no	NA	NA	NM_001195573
hsa-miR-4295	TGCACTA	95124498	95124504	82	no	NA	NA	no	NA	NA	NM_001195573
hsa-miR-4295	TGCACTA	95107935	95107941	82	no	NA	NA	no	NA	NA	NM_001195573
hsa-miR-4295	TTGCACT	95103394	95103400	82	no	NA	NA	no	NA	NA	NM_001195573
hsa-miR-6128	ATTCCAGA	95108496	95108503	82	no	NA	NA	no	NA	NA	NM_001195573
hsa-miR-6128	TTCCAGA	95105233	95105239	82	no	NA	NA	no	NA	NA	NM_001195573
hsa-miR-6128	ATTCCAG	95105207	95105213	82	no	NA	NA	yes	95105198	95105232	NM_001195573
hsa-miR-301a-3p	TGCACTA	95124498	95124504	82	no	NA	NA	no	NA	NA	NM_001195573
hsa-miR-301a-3p	TGCACTA	95107935	95107941	82	no	NA	NA	no	NA	NA	NM_001195573
hsa-miR-301a-3p	TTGCACT	95103394	95103400	82	no	NA	NA	no	NA	NA	NM_001195573
hsa-miR-455-3p	GGACTGA	95096127	95096133	82	no	NA	NA	no	NA	NA	NM_001195573
hsa-miR-130b-3p	TGCACTA	95124498	95124504	82	no	NA	NA	no	NA	NA	NM_001195573
hsa-miR-130b-3p	TGCACTA	95107935	95107941	82	no	NA	NA	no	NA	NA	NM_001195573
hsa-miR-130b-3p	TTGCACT	95103394	95103400	82	no	NA	NA	no	NA	NA	NM_001195573
hsa-miR-3666	TGCACTA	95124498	95124504	82	no	NA	NA	no	NA	NA	NM_001195573
hsa-miR-3666	TGCACTA	95107935	95107941	82	no	NA	NA	no	NA	NA	NM_001195573
hsa-miR-3666	TTGCACT	95103394	95103400	82	no	NA	NA	no	NA	NA	NM_001195573
hsa-miR-4768-3p	CTCCTGA	95108373	95108379	80	no	NA	NA	no	NA	NA	NM_001195573
hsa-miR-4266	CTCCTAA	95124445	95124451	80	no	NA	NA	no	NA	NA	NM_001195573
hsa-miR-4266	CTCCTAA	95113177	95113183	80	no	NA	NA	no	NA	NA	NM_001195573
hsa-miR-487a-5p	TAACCAA	95106083	95106089	79	no	NA	NA	no	NA	NA	NM_001195573
hsa-miR-6742-5p	ACCCCAC	95106159	95106165	79	no	NA	NA	no	NA	NA	NM_001195573
hsa-miR-487b-5p	TAACCAA	95106083	95106089	79	no	NA	NA	no	NA	NA	NM_001195573
hsa-miR-3163	ATTTTAT	95126641	95126647	79	no	NA	NA	no	NA	NA	NM_001195573
hsa-miR-3613-5p	GTACAAC	95106097	95106103	79	no	NA	NA	no	NA	NA	NM_001195573
hsa-miR-4434	CTTCTCC	95124262	95124268	79	no	NA	NA	no	NA	NA	NM_001195573
hsa-miR-6500-5p	TAGCTCC	95113180	95113186	79	no	NA	NA	no	NA	NA	NM_001195573
hsa-miR-6800-3p	AGAGGTA	95117619	95117625	79	no	NA	NA	no	NA	NA	NM_001195573
hsa-miR-6800-3p	GAGAGGT	95108056	95108062	79	no	NA	NA	no	NA	NA	NM_001195573
hsa-miR-5703	CTTCTCC	95124262	95124268	79	no	NA	NA	no	NA	NA	NM_001195573
hsa-miR-4633-3p	TAGCTCC	95113180	95113186	79	no	NA	NA	no	NA	NA	NM_001195573
hsa-miR-3200-5p	CTCAGAT	95108322	95108328	79	no	NA	NA	no	NA	NA	NM_001195573
hsa-miR-4254	TCCAGGA	95111359	95111365	78	no	NA	NA	no	NA	NA	NM_001195573
hsa-miR-593-3p	CAGAGACA	95124276	95124283	78	no	NA	NA	no	NA	NA	NM_001195573
hsa-miR-593-3p	CAGAGAC	95103811	95103817	78	no	NA	NA	no	NA	NA	NM_001195573
hsa-miR-6837-5p	GCCCTGG	95094034	95094040	78	no	NA	NA	no	NA	NA	NM_001195573
hsa-miR-5186	CAATCTCA	95106078	95106085	78	no	NA	NA	no	NA	NA	NM_001195573
hsa-miR-1285-5p	GTGAGAT	95126725	95126731	77	no	NA	NA	no	NA	NA	NM_001195573
hsa-miR-3184-3p	GAGACTT	95132556	95132562	77	no	NA	NA	no	NA	NA	NM_001195573
hsa-miR-3184-3p	AGACTTA	95106036	95106042	77	no	NA	NA	no	NA	NA	NM_001195573
hsa-miR-3184-3p	GAGACTT	95103809	95103815	77	no	NA	NA	no	NA	NA	NM_001195573
hsa-miR-6884-3p	TGATGGA	95126665	95126671	77	no	NA	NA	no	NA	NA	NM_001195573
hsa-miR-6884-3p	GTGATGG	95103621	95103627	77	no	NA	NA	no	NA	NA	NM_001195573
hsa-miR-6510-5p	CCCTGCT	95133489	95133495	77	no	NA	NA	no	NA	NA	NM_001195573
hsa-miR-6510-5p	CCCTGCT	95133444	95133450	77	no	NA	NA	yes	95133432	95133456	NM_001195573
hsa-miR-636	AAGCACA	95104023	95104029	77	no	NA	NA	no	NA	NA	NM_001195573
hsa-miR-636	CAAGCAC	95094095	95094101	77	no	NA	NA	no	NA	NA	NM_001195573
hsa-miR-3127-3p	GAAGGGGA	95105743	95105750	76	no	NA	NA	no	NA	NA	NM_001195573
hsa-miR-6756-3p	GAAGGGGA	95105743	95105750	76	no	NA	NA	no	NA	NA	NM_001195573
hsa-miR-3156-5p	AGATCTT	95116448	95116454	76	no	NA	NA	no	NA	NA	NM_001195573
hsa-miR-3156-5p	GATCTTA	95106165	95106171	76	no	NA	NA	no	NA	NA	NM_001195573
hsa-miR-4530	CTGCTGGA	95106062	95106069	76	no	NA	NA	no	NA	NA	NM_001195573
hsa-miR-6874-3p	AGAACTA	95124585	95124591	76	no	NA	NA	no	NA	NA	NM_001195573
hsa-miR-6874-3p	CAGAACT	95105230	95105236	76	no	NA	NA	yes	95105198	95105232	NM_001195573
hsa-miR-548au-3p	AACTGCCA	95091041	95091048	76	no	NA	NA	no	NA	NA	NM_001195573
hsa-miR-3174	ACTCACTA	95132587	95132594	75	no	NA	NA	no	NA	NA	NM_001195573
hsa-miR-3143	AATGTTA	95116516	95116522	75	no	NA	NA	no	NA	NA	NM_001195573
hsa-miR-3143	ATGTTAA	95096548	95096554	75	no	NA	NA	no	NA	NA	NM_001195573
hsa-miR-555	CTTACCC	95106162	95106168	75	no	NA	NA	no	NA	NA	NM_001195573
hsa-miR-555	CTTACCC	95103389	95103395	75	no	NA	NA	no	NA	NA	NM_001195573
hsa-miR-6875-3p	GGAAGAAA	95129542	95129549	75	no	NA	NA	yes	95129537	95129562	NM_001195573
hsa-miR-6875-3p	GAAGAAA	95124302	95124308	75	no	NA	NA	no	NA	NA	NM_001195573
hsa-miR-6875-3p	GAAGAAA	95124293	95124299	75	no	NA	NA	no	NA	NA	NM_001195573
hsa-miR-6875-3p	GGAAGAA	95117671	95117677	75	no	NA	NA	no	NA	NA	NM_001195573
hsa-miR-6875-3p	GAAGAAA	95096320	95096326	75	no	NA	NA	no	NA	NA	NM_001195573
hsa-miR-218-1-3p	GGAACCAA	95131527	95131534	75	no	NA	NA	yes	95131518	95131537	NM_001195573
hsa-miR-218-1-3p	GGAACCA	95091051	95091057	75	no	NA	NA	no	NA	NA	NM_001195573
hsa-miR-5571-5p	GAGAATT	95091067	95091073	75	no	NA	NA	no	NA	NA	NM_001195573
hsa-miR-1207-3p	CAGCTGA	95104046	95104052	75	no	NA	NA	no	NA	NA	NM_001195573
hsa-miR-4492	CCAGCCC	95103709	95103715	74	no	NA	NA	no	NA	NA	NM_001195573
hsa-miR-4492	CCAGCCC	95103703	95103709	74	no	NA	NA	no	NA	NA	NM_001195573
hsa-miR-6782-5p	CACCCCTA	95130074	95130081	74	no	NA	NA	no	NA	NA	NM_001195573
hsa-miR-4728-3p	TCAGCAT	95133472	95133478	74	no	NA	NA	yes	95133461	95133485	NM_001195573
hsa-miR-4728-3p	CAGCATA	95105169	95105175	74	no	NA	NA	no	NA	NA	NM_001195573
hsa-miR-601	CTAGACCA	95130080	95130087	74	no	NA	NA	no	NA	NA	NM_001195573
hsa-miR-1250-3p	GAAAATGA	95104040	95104047	74	no	NA	NA	no	NA	NA	NM_001195573
hsa-miR-1250-3p	GAAAATG	95096471	95096477	74	no	NA	NA	no	NA	NA	NM_001195573
hsa-miR-4733-3p	CCTGGTG	95129483	95129489	73	no	NA	NA	no	NA	NA	NM_001195573
hsa-miR-502-5p	CAAGGAA	95103798	95103804	73	no	NA	NA	no	NA	NA	NM_001195573
hsa-miR-502-5p	GCAAGGAA	95093899	95093906	73	no	NA	NA	no	NA	NA	NM_001195573
hsa-miR-509-3p	ACCAATC	95106081	95106087	73	no	NA	NA	no	NA	NA	NM_001195573
hsa-miR-548aw	TTTGCAA	95133483	95133489	73	no	NA	NA	yes	95133461	95133485	NM_001195573
hsa-miR-548aw	TTTTGCA	95106121	95106127	73	no	NA	NA	no	NA	NA	NM_001195573
hsa-miR-548aw	TTTTGCA	95103396	95103402	73	no	NA	NA	no	NA	NA	NM_001195573
hsa-miR-548aj-5p	CTTTTGCA	95106121	95106128	73	no	NA	NA	no	NA	NA	NM_001195573
hsa-miR-548aj-5p	CTTTTGC	95103805	95103811	73	no	NA	NA	no	NA	NA	NM_001195573
hsa-miR-548aj-5p	TTTTGCA	95103396	95103402	73	no	NA	NA	no	NA	NA	NM_001195573
hsa-miR-4769-3p	ATGGCAG	95133467	95133473	73	no	NA	NA	yes	95133461	95133485	NM_001195573
hsa-miR-548f-5p	CTTTTGCA	95106121	95106128	73	no	NA	NA	no	NA	NA	NM_001195573
hsa-miR-548f-5p	CTTTTGC	95103805	95103811	73	no	NA	NA	no	NA	NA	NM_001195573
hsa-miR-548f-5p	TTTTGCA	95103396	95103402	73	no	NA	NA	no	NA	NA	NM_001195573
hsa-miR-144-3p	ATACTGT	95113218	95113224	73	no	NA	NA	no	NA	NA	NM_001195573
hsa-miR-144-3p	TACTGTA	95104029	95104035	73	no	NA	NA	no	NA	NA	NM_001195573
hsa-miR-548x-5p	CTTTTGCA	95106121	95106128	73	no	NA	NA	no	NA	NA	NM_001195573
hsa-miR-548x-5p	CTTTTGC	95103805	95103811	73	no	NA	NA	no	NA	NA	NM_001195573
hsa-miR-548x-5p	TTTTGCA	95103396	95103402	73	no	NA	NA	no	NA	NA	NM_001195573
hsa-miR-6817-5p	ATGGCAG	95133467	95133473	73	no	NA	NA	yes	95133461	95133485	NM_001195573
hsa-miR-2117	AGAGAAC	95124587	95124593	73	no	NA	NA	no	NA	NA	NM_001195573
hsa-miR-2117	AGAGAAC	95090649	95090655	73	no	NA	NA	yes	95090630	95090651	NM_001195573
hsa-miR-4676-5p	ACTGGCT	95132620	95132626	73	no	NA	NA	no	NA	NA	NM_001195573
hsa-miR-575	ACTGGCT	95132620	95132626	73	no	NA	NA	no	NA	NA	NM_001195573
hsa-miR-548g-5p	CTTTTGCA	95106121	95106128	73	no	NA	NA	no	NA	NA	NM_001195573
hsa-miR-548g-5p	CTTTTGC	95103805	95103811	73	no	NA	NA	no	NA	NA	NM_001195573
hsa-miR-548g-5p	TTTTGCA	95103396	95103402	73	no	NA	NA	no	NA	NA	NM_001195573
hsa-miR-218-5p	AAGCACA	95104023	95104029	72	no	NA	NA	no	NA	NA	NM_001195573
hsa-miR-218-5p	AAGCACA	95104017	95104023	72	no	NA	NA	no	NA	NA	NM_001195573
hsa-miR-378g	AGCCCAG	95103701	95103707	72	no	NA	NA	no	NA	NA	NM_001195573
hsa-miR-34c-5p	ACTGCCA	95091041	95091047	71	no	NA	NA	no	NA	NA	NM_001195573
hsa-miR-6776-3p	GGTGGTT	95116600	95116606	71	no	NA	NA	no	NA	NA	NM_001195573
hsa-miR-1910-5p	AGGACTGA	95096127	95096134	71	no	NA	NA	no	NA	NA	NM_001195573
hsa-miR-34a-5p	ACTGCCA	95091041	95091047	71	no	NA	NA	no	NA	NA	NM_001195573
hsa-miR-449a	ACTGCCA	95091041	95091047	71	no	NA	NA	no	NA	NA	NM_001195573
hsa-miR-449b-5p	ACTGCCA	95091041	95091047	71	no	NA	NA	no	NA	NA	NM_001195573
hsa-miR-589-5p	GGTTCTCA	95130186	95130193	71	no	NA	NA	no	NA	NA	NM_001195573
hsa-miR-335-5p	GCTCTTG	95096403	95096409	71	no	NA	NA	yes	95096389	95096412	NM_001195573
hsa-miR-1273a	TGTCGCC	95130166	95130172	71	no	NA	NA	yes	95130137	95130180	NM_001195573
hsa-miR-6858-3p	GCTGGCT	95117715	95117721	71	no	NA	NA	no	NA	NA	NM_001195573
hsa-miR-6858-3p	GCTGGCT	95094005	95094011	71	no	NA	NA	no	NA	NA	NM_001195573
hsa-miR-642b-3p	ATGTGTCA	95124339	95124346	70	no	NA	NA	no	NA	NA	NM_001195573
hsa-miR-4505	CCAGCCA	95106070	95106076	70	no	NA	NA	no	NA	NA	NM_001195573
hsa-miR-4505	CCCAGCC	95103704	95103710	70	no	NA	NA	no	NA	NA	NM_001195573
hsa-miR-6715b-3p	GTTTGAA	95124384	95124390	70	no	NA	NA	no	NA	NA	NM_001195573
hsa-miR-6715b-3p	GTTTGAA	95095992	95095998	70	no	NA	NA	no	NA	NA	NM_001195573
hsa-miR-6715b-3p	GGTTTGAA	95095919	95095926	70	no	NA	NA	no	NA	NA	NM_001195573
hsa-miR-499b-5p	AAGTCTGA	95107701	95107708	70	no	NA	NA	no	NA	NA	NM_001195573
hsa-miR-499b-5p	AAGTCTG	95105690	95105696	70	no	NA	NA	no	NA	NA	NM_001195573
hsa-miR-20b-3p	ACTACAGA	95124581	95124588	70	no	NA	NA	no	NA	NA	NM_001195573
hsa-miR-20b-3p	ACTACAG	95096409	95096415	70	no	NA	NA	yes	95096389	95096412	NM_001195573
hsa-miR-20b-3p	ACTACAGA	95095892	95095899	70	no	NA	NA	yes	95095885	95095905	NM_001195573
hsa-miR-5787	CCAGCCA	95106070	95106076	70	no	NA	NA	no	NA	NA	NM_001195573
hsa-miR-5787	CCCAGCC	95103704	95103710	70	no	NA	NA	no	NA	NA	NM_001195573
hsa-miR-642a-3p	ATGTGTCA	95124339	95124346	70	no	NA	NA	no	NA	NA	NM_001195573
hsa-miR-6783-5p	TTCCCCT	95091078	95091084	70	no	NA	NA	no	NA	NA	NM_001195573
hsa-miR-4647	CCATCTT	95094018	95094024	69	no	NA	NA	no	NA	NA	NM_001195573
hsa-miR-4684-3p	TTGCAAC	95133482	95133488	69	no	NA	NA	yes	95133461	95133485	NM_001195573
hsa-miR-4684-3p	TTGCAACA	95116648	95116655	69	no	NA	NA	no	NA	NA	NM_001195573
hsa-miR-1296-3p	CCCCACT	95106158	95106164	69	no	NA	NA	no	NA	NA	NM_001195573
hsa-miR-6815-3p	AGAAGCCA	95124282	95124289	69	no	NA	NA	no	NA	NA	NM_001195573
hsa-miR-4763-5p	GGCAGGC	95133465	95133471	69	no	NA	NA	yes	95133461	95133485	NM_001195573
hsa-miR-4662b	CCATCTT	95094018	95094024	69	no	NA	NA	no	NA	NA	NM_001195573
hsa-miR-664b-5p	TTAGCCC	95091031	95091037	68	no	NA	NA	no	NA	NA	NM_001195573
hsa-miR-4251	TTCTCAG	95126736	95126742	67	no	NA	NA	no	NA	NA	NM_001195573
hsa-miR-202-3p	ATACCTCA	95108325	95108332	67	no	NA	NA	no	NA	NA	NM_001195573
hsa-miR-202-3p	TACCTCA	95103748	95103754	67	no	NA	NA	no	NA	NA	NM_001195573
hsa-miR-4672	CTGTGTA	95112227	95112233	67	no	NA	NA	no	NA	NA	NM_001195573
hsa-miR-4672	CTGTGTA	95108074	95108080	67	no	NA	NA	no	NA	NA	NM_001195573
hsa-miR-4296	GCCCACA	95116582	95116588	67	no	NA	NA	no	NA	NA	NM_001195573
hsa-miR-3140-3p	CAAAAGCA	95111317	95111324	67	no	NA	NA	no	NA	NA	NM_001195573
hsa-miR-3140-3p	CAAAAGCA	95096245	95096252	67	no	NA	NA	no	NA	NA	NM_001195573
hsa-miR-6885-3p	AAGCAAAA	95103348	95103355	67	no	NA	NA	no	NA	NA	NM_001195573
hsa-miR-600	CTGTAAG	95104027	95104033	67	no	NA	NA	no	NA	NA	NM_001195573
hsa-miR-6734-3p	GGGAAGG	95090635	95090641	67	no	NA	NA	yes	95090630	95090651	NM_001195573
hsa-miR-490-3p	CCAGGTT	95131629	95131635	67	no	NA	NA	no	NA	NA	NM_001195573
hsa-miR-490-3p	CCAGGTT	95131506	95131512	67	no	NA	NA	no	NA	NA	NM_001195573
hsa-miR-490-3p	CCAGGTT	95111349	95111355	67	no	NA	NA	no	NA	NA	NM_001195573
hsa-miR-4282	AATTTTA	95126642	95126648	67	no	NA	NA	no	NA	NA	NM_001195573
hsa-miR-4282	AAATTTT	95124539	95124545	67	no	NA	NA	no	NA	NA	NM_001195573
hsa-miR-4282	AAATTTT	95124270	95124276	67	no	NA	NA	no	NA	NA	NM_001195573
hsa-miR-4282	AAATTTT	95095913	95095919	67	no	NA	NA	no	NA	NA	NM_001195573
hsa-miR-6807-5p	TGGCTCA	95132618	95132624	67	no	NA	NA	no	NA	NA	NM_001195573
hsa-miR-4687-5p	GAGGGCT	95096627	95096633	66	no	NA	NA	no	NA	NA	NM_001195573
hsa-miR-4663	CTCAGCA	95133473	95133479	66	no	NA	NA	yes	95133461	95133485	NM_001195573
hsa-miR-205-3p	CTGAAAT	95124458	95124464	66	no	NA	NA	no	NA	NA	NM_001195573
hsa-miR-4714-5p	TCAGAGT	95090628	95090634	66	no	NA	NA	yes	95090630	95090651	NM_001195573
hsa-miR-6793-3p	GTTGGGGA	95131579	95131586	66	no	NA	NA	no	NA	NA	NM_001195573
hsa-miR-4660	GAGCTGCA	95124550	95124557	65	no	NA	NA	no	NA	NA	NM_001195573
hsa-miR-6737-3p	AGCACAG	95104022	95104028	65	no	NA	NA	no	NA	NA	NM_001195573
hsa-miR-5008-3p	AGCACAG	95104022	95104028	65	no	NA	NA	no	NA	NA	NM_001195573
hsa-miR-7157-3p	AGCACAG	95104022	95104028	65	no	NA	NA	no	NA	NA	NM_001195573
hsa-miR-512-3p	CAGCACT	95107745	95107751	64	no	NA	NA	yes	95107736	95107759	NM_001195573
hsa-miR-512-3p	CAGCACT	95094070	95094076	64	no	NA	NA	yes	95094069	95094090	NM_001195573
hsa-miR-580-3p	ATTCTCA	95107965	95107971	64	no	NA	NA	no	NA	NA	NM_001195573
hsa-miR-4776-5p	TGGTCCA	95112242	95112248	64	no	NA	NA	no	NA	NA	NM_001195573
hsa-miR-7152-5p	ACAGGAAA	95124543	95124550	63	no	NA	NA	no	NA	NA	NM_001195573
hsa-miR-7152-5p	ACAGGAA	95117625	95117631	63	no	NA	NA	no	NA	NA	NM_001195573
hsa-miR-7152-5p	CAGGAAA	95103771	95103777	63	no	NA	NA	no	NA	NA	NM_001195573
hsa-miR-425-5p	GTGTCAT	95124338	95124344	63	no	NA	NA	no	NA	NA	NM_001195573
hsa-miR-3614-5p	CCAAGTGA	95113201	95113208	63	no	NA	NA	no	NA	NA	NM_001195573
hsa-miR-505-3p	TGTTGACA	95096305	95096312	63	no	NA	NA	no	NA	NA	NM_001195573
hsa-miR-383-3p	AGTGCTGA	95105718	95105725	62	no	NA	NA	no	NA	NA	NM_001195573
hsa-miR-1251-3p	GCAAAGC	95096370	95096376	62	no	NA	NA	no	NA	NA	NM_001195573
hsa-miR-7160-5p	CCTCAGCA	95133473	95133480	62	no	NA	NA	yes	95133461	95133485	NM_001195573
hsa-miR-1278	CAGTACTA	95132594	95132601	62	no	NA	NA	no	NA	NA	NM_001195573
hsa-miR-6080	GCACTAGA	95107933	95107940	61	no	NA	NA	no	NA	NA	NM_001195573
hsa-miR-5007-3p	ATATGAA	95111404	95111410	61	no	NA	NA	no	NA	NA	NM_001195573
hsa-miR-5007-3p	CATATGAA	95096480	95096487	61	no	NA	NA	no	NA	NA	NM_001195573
hsa-miR-4522	CAGAGTCA	95090626	95090633	61	no	NA	NA	yes	95090630	95090651	NM_001195573
hsa-miR-4302	ACACTGA	95106170	95106176	61	no	NA	NA	no	NA	NA	NM_001195573
hsa-miR-4302	ACACTGA	95095942	95095948	61	no	NA	NA	no	NA	NA	NM_001195573
hsa-miR-4717-3p	CCATGTGA	95126728	95126735	60	no	NA	NA	no	NA	NA	NM_001195573
hsa-miR-4800-5p	GGTCCAC	95112241	95112247	60	no	NA	NA	no	NA	NA	NM_001195573
hsa-miR-6505-3p	AGAAGTC	95107704	95107710	60	no	NA	NA	no	NA	NA	NM_001195573
hsa-miR-6780a-3p	AGAGGAA	95105709	95105715	60	no	NA	NA	no	NA	NA	NM_001195573
hsa-miR-34b-3p	AGTGATT	95124329	95124335	60	no	NA	NA	no	NA	NA	NM_001195573
hsa-miR-1293	ACCACCC	95130077	95130083	60	no	NA	NA	no	NA	NA	NM_001195573
hsa-miR-1303	TCTCTAA	95116529	95116535	60	no	NA	NA	no	NA	NA	NM_001195573
hsa-miR-4797-5p	ACTCTGT	95105226	95105232	59	no	NA	NA	yes	95105198	95105232	NM_001195573
hsa-miR-338-3p	TGCTGGA	95106062	95106068	59	no	NA	NA	no	NA	NA	NM_001195573
hsa-miR-338-3p	ATGCTGG	95096695	95096701	59	no	NA	NA	no	NA	NA	NM_001195573
hsa-miR-629-3p	GGAGAAA	95105191	95105197	58	no	NA	NA	no	NA	NA	NM_001195573
hsa-miR-6881-5p	TTACCCCA	95106160	95106167	58	no	NA	NA	no	NA	NA	NM_001195573
hsa-miR-488-5p	TATCTGGA	95096382	95096389	58	no	NA	NA	yes	95096389	95096412	NM_001195573
hsa-miR-3665	CACCTGC	95124475	95124481	58	no	NA	NA	no	NA	NA	NM_001195573
hsa-miR-3665	ACCTGCA	95107938	95107944	58	no	NA	NA	no	NA	NA	NM_001195573
hsa-miR-5693	GCCACTG	95106067	95106073	58	no	NA	NA	no	NA	NA	NM_001195573
hsa-miR-5693	CCACTGA	95096493	95096499	58	no	NA	NA	no	NA	NA	NM_001195573
hsa-miR-224-3p	ACCATTT	95111438	95111444	56	no	NA	NA	no	NA	NA	NM_001195573
hsa-miR-6126	GCCTTCA	95105155	95105161	56	no	NA	NA	no	NA	NA	NM_001195573
hsa-miR-6740-3p	GAAGACA	95132609	95132615	56	no	NA	NA	no	NA	NA	NM_001195573
hsa-miR-6740-3p	AGAAGAC	95116480	95116486	56	no	NA	NA	no	NA	NA	NM_001195573
hsa-miR-522-3p	ACCATTT	95111438	95111444	56	no	NA	NA	no	NA	NA	NM_001195573
hsa-miR-4743-3p	ACAGAAA	95124579	95124585	56	no	NA	NA	no	NA	NA	NM_001195573
hsa-miR-548o-3p	GTTTTGA	95130153	95130159	56	no	NA	NA	yes	95130137	95130180	NM_001195573
hsa-miR-548o-3p	GTTTTGA	95116592	95116598	56	no	NA	NA	no	NA	NA	NM_001195573
hsa-miR-548o-3p	AGTTTTGA	95116487	95116494	56	no	NA	NA	no	NA	NA	NM_001195573
hsa-miR-1323	GTTTTGA	95130153	95130159	56	no	NA	NA	yes	95130137	95130180	NM_001195573
hsa-miR-1323	GTTTTGA	95116592	95116598	56	no	NA	NA	no	NA	NA	NM_001195573
hsa-miR-1323	AGTTTTGA	95116487	95116494	56	no	NA	NA	no	NA	NA	NM_001195573
hsa-miR-513a-5p	CTGTGAA	95129624	95129630	55	no	NA	NA	no	NA	NA	NM_001195573
hsa-miR-513a-5p	CCTGTGA	95103624	95103630	55	no	NA	NA	no	NA	NA	NM_001195573
hsa-miR-519d-3p	GCACTTT	95107743	95107749	55	no	NA	NA	yes	95107736	95107759	NM_001195573
hsa-miR-106b-5p	GCACTTT	95107743	95107749	55	no	NA	NA	yes	95107736	95107759	NM_001195573
hsa-miR-4789-3p	TATGTGT	95124341	95124347	55	no	NA	NA	no	NA	NA	NM_001195573
hsa-miR-4789-3p	ATGTGTA	95106176	95106182	55	no	NA	NA	no	NA	NA	NM_001195573
hsa-miR-20a-5p	GCACTTT	95107743	95107749	55	no	NA	NA	yes	95107736	95107759	NM_001195573
hsa-miR-526b-3p	GCACTTT	95107743	95107749	55	no	NA	NA	yes	95107736	95107759	NM_001195573
hsa-miR-17-5p	GCACTTT	95107743	95107749	55	no	NA	NA	yes	95107736	95107759	NM_001195573
hsa-miR-8071	GTCCACCA	95112239	95112246	55	no	NA	NA	no	NA	NA	NM_001195573
hsa-miR-8071	TCCACCA	95095982	95095988	55	no	NA	NA	yes	95095968	95095987	NM_001195573
hsa-miR-20b-5p	GCACTTT	95107743	95107749	55	no	NA	NA	yes	95107736	95107759	NM_001195573
hsa-miR-106a-5p	GCACTTT	95107743	95107749	55	no	NA	NA	yes	95107736	95107759	NM_001195573
hsa-miR-93-5p	GCACTTT	95107743	95107749	55	no	NA	NA	yes	95107736	95107759	NM_001195573
hsa-miR-4328	AAAACTG	95096316	95096322	54	no	NA	NA	no	NA	NA	NM_001195573
hsa-miR-6842-3p	CCAGCCA	95106070	95106076	54	no	NA	NA	no	NA	NA	NM_001195573
hsa-miR-302c-5p	TGTTAAA	95111410	95111416	54	no	NA	NA	no	NA	NA	NM_001195573
hsa-miR-302c-5p	ATGTTAA	95096548	95096554	54	no	NA	NA	no	NA	NA	NM_001195573
hsa-miR-125a-3p	TCACCTG	95124476	95124482	54	no	NA	NA	no	NA	NA	NM_001195573
hsa-miR-3678-3p	CTCTGCAA	95132512	95132519	54	no	NA	NA	no	NA	NA	NM_001195573
hsa-miR-3678-3p	TCTGCAA	95091095	95091101	54	no	NA	NA	no	NA	NA	NM_001195573
hsa-miR-4666b	ACATGCA	95124501	95124507	53	no	NA	NA	no	NA	NA	NM_001195573
hsa-miR-301b-5p	GTCAGAG	95090629	95090635	53	no	NA	NA	yes	95090630	95090651	NM_001195573
hsa-miR-301a-5p	GTCAGAG	95090629	95090635	53	no	NA	NA	yes	95090630	95090651	NM_001195573
hsa-miR-520h	CACTTTG	95107742	95107748	53	no	NA	NA	yes	95107736	95107759	NM_001195573
hsa-miR-4733-5p	TTGGGAT	95096399	95096405	53	no	NA	NA	yes	95096389	95096412	NM_001195573
hsa-miR-520g-3p	CACTTTG	95107742	95107748	53	no	NA	NA	yes	95107736	95107759	NM_001195573
hsa-miR-148b-5p	AGAACTA	95124585	95124591	53	no	NA	NA	no	NA	NA	NM_001195573
hsa-miR-148b-5p	CAGAACT	95105230	95105236	53	no	NA	NA	yes	95105198	95105232	NM_001195573
hsa-miR-143-5p	CTGCACA	95124548	95124554	52	no	NA	NA	no	NA	NA	NM_001195573
hsa-miR-374a-5p	TATTATAA	95106110	95106117	51	no	NA	NA	no	NA	NA	NM_001195573
hsa-miR-5692c	ATATTATA	95106111	95106118	51	no	NA	NA	no	NA	NA	NM_001195573
hsa-miR-5692b	ATATTATA	95106111	95106118	51	no	NA	NA	no	NA	NA	NM_001195573
hsa-miR-597-3p	GAGAACCA	95103713	95103720	51	no	NA	NA	no	NA	NA	NM_001195573
hsa-miR-3198	GACTCCA	95107750	95107756	51	no	NA	NA	yes	95107736	95107759	NM_001195573
hsa-miR-4685-5p	GCCCTGG	95094034	95094040	51	no	NA	NA	no	NA	NA	NM_001195573
hsa-miR-3171	ATACATCA	95124572	95124579	51	no	NA	NA	no	NA	NA	NM_001195573
hsa-miR-3171	ATACATC	95105216	95105222	51	no	NA	NA	yes	95105198	95105232	NM_001195573
hsa-miR-4309	GACTCCA	95107750	95107756	51	no	NA	NA	yes	95107736	95107759	NM_001195573
hsa-miR-4299	TCACCAG	95107977	95107983	51	no	NA	NA	no	NA	NA	NM_001195573
hsa-miR-374b-5p	TATTATAA	95106110	95106117	51	no	NA	NA	no	NA	NA	NM_001195573
hsa-miR-4762-3p	TCAGAAA	95129531	95129537	50	no	NA	NA	yes	95129537	95129562	NM_001195573
hsa-miR-4762-3p	TCAGAAA	95117632	95117638	50	no	NA	NA	no	NA	NA	NM_001195573
hsa-miR-4762-3p	ATCAGAA	95105748	95105754	50	no	NA	NA	no	NA	NA	NM_001195573
hsa-miR-4762-3p	ATCAGAA	95096324	95096330	50	no	NA	NA	no	NA	NA	NM_001195573
hsa-miR-543	GAATGTT	95130157	95130163	50	no	NA	NA	yes	95130137	95130180	NM_001195573
hsa-miR-543	AATGTTA	95116516	95116522	50	no	NA	NA	no	NA	NA	NM_001195573
hsa-miR-6841-3p	TGCAAGGA	95093900	95093907	50	no	NA	NA	no	NA	NA	NM_001195573

## Sheet: S2
Supplementary table S2 - DICER PAR-CLIP binding sites overlapping with AGO2/AGO3-IP binding sites
sequence	sequence of DICER PAR-CLIP site
annotation	annotation of DICER PAR-CLIP site
chrom	chromosome on which the DICER PAR-CLIP site is located
strand	strand on which the DICER PAR-CLIP site is located
dicer_start	start location of DICER PAR-CLIP site
dicer_end	end location of DICER PAR-CLIP site
ago_overlap_number	number of AGO2/AGO3-IP sites overlapping given DICER PAR-CLIP site
ago_overlap_start	start location of AGO2/AGO3-IP site overlapping DICER PAR-CLIP site
ago_overlap_end	end location of AGO2/AGO3-IP site overlapping DICER PAR-CLIP site
Locations are in hg38 notation, unless those marked with an asterisk (*), which are in hg19 notation
sequence	annotation	chrom	strand	dicer_start	dicer_end	ago_overlap_number	ago_overlap_start	ago_overlap_end
TAGGTGCGGGGAGGCGGGCGGGGCCG	gene/SAMD11,repeat/GC_rich,ENST00000342066.3,ENST00000342066.3.intron10,ENST00000478729.1,NM_152486,NM_152486.intron10	chr1	+	942489	942515	1	942489	942514
CCTGGGGCCGGGACGCCTTTCTGTCTCTGCTGAGCTGTGGC	gene/KLHL17,ENST00000338591.3,ENST00000338591.3.intron08,NM_198317,NM_198317.intron08	chr1	+	963858	963899	1	963896	963920
CGGCGCCCCGTTCTAGGGCCGTGGC	gene/HES4,ENST00000304952.6,ENST00000304952.6.exon04,ENST00000428771.2,ENST00000428771.2.exon03,ENST00000484667.2,ENST00000484667.2.exon03,NM_001142467,NM_001142467.exon03,NM_021170,NM_021170.exon04	chr1	-	999005	999030	1	999017	999038
CCGACCCCGCCGTTCTGGGCAAGTACCGCGCCGGCTTCCACGAGTGTCTGGCGGA	gene/HES4,ENST00000304952.6,ENST00000304952.6.exon04,ENST00000428771.2,ENST00000428771.2.exon03,ENST00000484667.2,ENST00000484667.2.exon03,NM_001142467,NM_001142467.exon03,NM_021170,NM_021170.exon04	chr1	-	999365	999420	1	999193	999401
						2	999414	999485
TCTCCTCCTGTGTCGCTCCCGCA	gene/HES4,ENST00000304952.6,ENST00000304952.6.intron03,ENST00000428771.2,ENST00000428771.2.intron02,ENST00000484667.2,ENST00000484667.2.intron02,NM_001142467,NM_001142467.intron02,NM_021170,NM_021170.intron03	chr1	-	999433	999456	1	999414	999485
GGGAGGCGCGGGGCGCACCATGGCCGCAG	gene/HES4,regulation/ENST00000484667.2,ENST00000304952.6,ENST00000304952.6.exon01,ENST00000428771.2,ENST00000428771.2.exon01,ENST00000484667.2,ENST00000484667.2.exon01,NM_001142467,NM_001142467.exon01,NM_021170,NM_021170.exon01	chr1	-	999963	999992	1	999896	999995
GCGGGCCTGGAGCCGGGATCCGCCCTAGGGGCTCGGATCGCCGCGCGCTCGCCGCTCG	gene/HES4,regulation/ENST00000484667.2,ENST00000304952.6,ENST00000304952.6.exon01,ENST00000428771.2,ENST00000428771.2.exon01,NM_001142467,NM_001142467.exon01,NM_021170,NM_021170.exon01	chr1	-	1000039	1000097	1	1000035	1000116
TACCCTGGGGCTTCATGGGGTGGGGTGGGGTCACCC	gene/AGRN,ENST00000379370.2,ENST00000379370.2.intron15,NM_198576,NM_198576.intron15	chr1	+	1045894	1045930	1	1045861	1045900
GCGGGCGCCATGAAGCTGCTGCGGCGGGCGTGGCGGCGGCGGGCGGCGCT	gene/B3GALT6,repeat/(CGCGG)n,ENST00000379198.2,ENST00000379198.2.exon01,NM_080605,NM_080605.exon01	chr1	+	1232269	1232319	1	1232253	1232278
						2	1232286	1232313
						3	1232315	1232334
GGGGGCGGGAGCTGGGGTCTGCAGGTTCGCACT	gene/ACAP3,ENST00000353662.3,ENST00000353662.3.intron16,ENST00000354700.5,ENST00000354700.5.intron16,ENST00000379037.2,NM_030649,NM_030649.intron16,hsa-mir-6726	chr1	-	1296137	1296170	1	1296144	1296169
ATGTTGGGGGCTGGACCGGGTGTGCTTG	gene/ACAP3,ENST00000353662.3,ENST00000353662.3.intron07,ENST00000354700.5,ENST00000354700.5.intron07,NM_030649,NM_030649.intron07	chr1	-	1300093	1300121	1	1300044	1300121
CGGCGCGGCTGCCGCTCGGCGCCGCGGTCCTCGTGCCAGTGAGCGC	gene/ACAP3,ENST00000353662.3,ENST00000353662.3.exon01,ENST00000354700.5,ENST00000354700.5.exon01,NM_030649,NM_030649.exon01	chr1	-	1307831	1307877	1	1307812	1307842
						2	1307846	1307882
GCTGGTGGCCGTGGGGCTGGGGGCTTTGGCACCTGCCCAGGTG	gene/PUSL1,ENST00000379031.5,ENST00000379031.5.exon07,ENST00000470520.1,ENST00000470520.1.exon06,NM_153339,NM_153339.exon07	chr1	+	1310928	1310971	1	1310945	1310991
CTCGGGGCAGGCGGCTGGGAGC	gene/CPSF3L,ENST00000411962.1,ENST00000411962.1.intron11,ENST00000419704.1,ENST00000419704.1.intron11,ENST00000421495.2,ENST00000421495.2.intron10,ENST00000435064.1,ENST00000435064.1.intron13,ENST00000450926.2,ENST00000450926.2.intron13,ENST00000462432.1,ENST00000462432.1.intron10,ENST00000540437.1,ENST00000540437.1.intron15,ENST00000545578.1,ENST00000545578.1.intron14,NM_017871,NM_017871.intron1…	chr1	-	1312539	1312561	1	1312539	1312562
GTGAGTGGGGGCTTCGGGCTTCAGGGC	gene/DVL1,ENST00000378888.5,ENST00000378888.5.intron13,ENST00000378891.5,ENST00000378891.5.intron13,NM_004421,NM_004421.intron13	chr1	-	1338241	1338268	1	1338219	1338243
CTGCGGGGGCGGTGGACTGAGCTGCACATCCT	gene/DVL1,ENST00000378888.5,ENST00000378888.5.intron08,ENST00000378891.5,ENST00000378891.5.intron08,NM_004421,NM_004421.intron08	chr1	-	1339843	1339875	1	1339850	1339876
GCGACGCGCGCCGCTGGCTGTGGGCCCGTGGGCGCCGGGGCG		chr1	+	1349570	1349612	1	1349591	1349660
GGGGCGTCCCGCGCGTCTGCCGGGTCCCACCGGCGCCGGGACACCCCGCGCGGGCGGG	repeat/G-rich	chr1	+	1778511	1778569	1	1778498	1778590
TGGAGATGTCATGAGCCTTTCTCTTGCTCCTGACACCA	gene/GNB1,ENST00000378609.4,ENST00000378609.4.exon09,NM_002074,NM_002074.exon09	chr1	-	1790504	1790542	1	1790501	1790521
						2	1790524	1790544
GGCGAGGCCGCGGCCGTGATCGGCCGTGAGCCGGCGGCGGGGGGCGG	regulation/ENST00000378536.4,regulation/NM_003036,repeat/G-rich	chr1	+	2228613	2228660	1	2228597	2228618
GAGGGGTGTGCTGGGACCGGCTGGGCAGTGACCCCGAGCCGCCTCCGGCCCCCAG	gene/SKI,ENST00000378536.4,ENST00000378536.4.intron05,NM_003036,NM_003036.intron05	chr1	+	2305964	2306019	1	2305965	2305990
						2	2305999	2306039
GGGGGGTCTTGGTTGCTGCTGAAGCCCCCCACCCCTTCTAAAGTGCAATGCAAAAG	gene/SKI,ENST00000378536.4,ENST00000378536.4.exon07,NM_003036,NM_003036.exon07	chr1	+	2308353	2308409	1	2308392	2308414
ACCAGGGTCACTTCCACTGTCAGGGG	gene/SKI,ENST00000378536.4,ENST00000378536.4.exon07,NM_003036,NM_003036.exon07	chr1	+	2309084	2309110	1	2309066	2309090
						2	2309095	2309118
CAGTATGATGCTTACTCTGCTACTCG	gene/SKI,ENST00000378536.4,ENST00000378536.4.exon07,NM_003036,NM_003036.exon07	chr1	+	2310029	2310055	1	2310026	2310071
GTGGGAACCAGTGCAGGGCACTCAGGAAGTCCGACC	gene/WRAP73,ENST00000270708.7,ENST00000270708.7.intron07,ENST00000378322.3,ENST00000378322.3.intron07,NM_017818,NM_017818.intron07	chr1	-	3635123	3635159	1	3635137	3635159
AGGAGGCTGCTGCTTTCCCCAGAACATCCAG	gene/TP73,ENST00000346387.4,ENST00000346387.4.intron03,ENST00000354437.4,ENST00000354437.4.intron03,ENST00000357733.3,ENST00000357733.3.intron03,ENST00000378295.4,ENST00000378295.4.intron03,ENST00000603362.1,ENST00000603362.1.intron02,ENST00000604074.1,ENST00000604074.1.intron03,ENST00000604479.1,ENST00000604479.1.intron02,NM_001204184,NM_001204184.intron03,NM_001204185,NM_001204185.intron03,NM_0…	chr1	+	3689201	3689232	1	3689201	3689224
CCTTGGCTCCCATTAAACATTTGGTGCTCTGTGGATTGAGTTGAAC	gene/RPL22,ENST00000234875.4,ENST00000234875.4.exon04,ENST00000484532.1,ENST00000484532.1.intron02,NM_000983,NM_000983.exon04	chr1	-	6185463	6185509	1	6185508	6185531
TCATGCCACTTAGGCCATGACTGGATTTAATGTCAGTGGTGTGCCACAGTGCAGAGGCTA	gene/RPL22,ENST00000234875.4,ENST00000234875.4.exon04,ENST00000484532.1,ENST00000484532.1.intron02,ENST00000497965.1,NM_000983,NM_000983.exon04	chr1	-	6185749	6185809	1	6185799	6185816
ACAGCCGGCGCCGCCGCCCGCTAGTCCGCCGCCCGGCGCCATGGCGGGCTGCGCGGCGCGGGCTCCGCCGGGCTCTGAGGCGCG	gene/ICMT,regulation/ENST00000343813.5,regulation/ENST00000362035.3,ENST00000343813.5,ENST00000343813.5.exon01,ENST00000362035.3,ENST00000362035.3.exon01,NM_012405,NM_012405.exon01	chr1	-	6235867	6235951	1	6235851	6235951
AAGCCAGCCCAGGATCCATTACCTGGAAGG	gene/KLHL21,ENST00000377658.4,ENST00000377658.4.exon04,ENST00000377663.3,ENST00000377663.3.exon03,ENST00000463043.1,ENST00000467612.1,ENST00000467612.1.exon04,NM_014851,NM_014851.exon04	chr1	-	6593211	6593241	1	6593166	6593215
						2	6593222	6593251
CAAGTTGCCCCTACTTAGTGGCTTGCCCTCTGCCTGCCTCAGCTGCTGCCTGACCGGC	gene/PHF13,ENST00000377648.4,ENST00000377648.4.exon04,ENST00000495385.1,ENST00000495385.1.intron01,NM_153812,NM_153812.exon04	chr1	+	6622112	6622170	1	6622100	6622122
CGGCCCCGCGAGTCACCTCAGGACTCGG	regulation/ENST00000442889.1,regulation/TCONS_00000466	chr1	-	6785747	6785775	1	6785725	6785753
						2	6785763	6785785
TCCCTGGTAGTCTAGTGGTTAGGATTCCGC	gene/TNFRSF9,repeat/tRNA-Glu-GAG_,ENST00000377507.3,ENST00000377507.3.intron07,NM_001561,NM_001561.intron08,chr1.tRNA137-Pseudo???	chr1	-	7930318	7930348	1	7930316	7930351
AGTCATGTGAGCCTCGTGTCATCTCCGGGGTGGCCACAGGCTA	gene/ENO1,ENST00000234590.4,ENST00000234590.4.exon12,NM_001201483,NM_001201483.exon09,NM_001428,NM_001428.exon12	chr1	-	8861053	8861096	1	8861000	8861054
						2	8861077	8861126
TACCGCTTCCTTAGAACTTCTACAGAAGCCAAG	gene/ENO1,ENST00000234590.4,ENST00000234590.4.exon12,NM_001201483,NM_001201483.exon09,NM_001428,NM_001428.exon12	chr1	-	8861189	8861222	1	8861217	8861272
TTGGGGGTTATGGAACCAGAAAATGGGATCAT	gene/ENO1,ENST00000234590.4,ENST00000234590.4.intron09,NM_001201483,NM_001201483.intron06,NM_001428,NM_001428.intron09	chr1	-	8863371	8863403	1	8863344	8863372
						2	8863378	8863403
TGGGGGATGATCTCACAGTGACCAACCCAAAGAGGATCGCCAAGGCC	gene/ENO1,ENST00000234590.4,ENST00000234590.4.exon09,NM_001201483,NM_001201483.exon06,NM_001428,NM_001428.exon09	chr1	-	8863964	8864011	1	8863971	8863988
						2	8863993	8864094
ATTGGGATGGTAGGACCAGAGGGGCTTACTGCCCT	gene/ENO1,ENST00000234590.4,ENST00000234590.4.intron06,NM_001201483,NM_001201483.intron03,NM_001428,NM_001428.intron06,hsa-mir-6728	chr1	-	8866551	8866586	1	8866561	8866586
CCGCCACATCGCTGACTTGGCTGGCAACTCTGAA	gene/ENO1,ENST00000234590.4,ENST00000234590.4.exon06,NM_001201483,NM_001201483.exon03,NM_001428,NM_001428.exon06	chr1	-	8867134	8867168	1	8867116	8867187
AACTGGTATCTATGAGGCCCTAGAGCTCCGGGACAAT	gene/ENO1,regulation/NM_001201483,ENST00000234590.4,ENST00000234590.4.exon03,NM_001428,NM_001428.exon03	chr1	-	8871915	8871952	1	8871916	8871941
ACGACAAGAAAAATAGTTTTTACAAACTTCTAGTTGTGGC	gene/GPR157,ENST00000377411.4,ENST00000377411.4.exon04	chr1	-	9100412	9100452	1	9100444	9100464
TTTGGCAGTGTCTTAGCTGGTTGTTGTGAGCAATAGTAAGGAAGCAATCAGCAAGTATACTGCCCT	gene/MIR34A,9398_0_-_164,ENST00000385130.1,ENST00000385130.1.exon01,NR_029610,NR_029610.exon01,hsa-mir-34a	chr1	-	9151692	9151758	1	9151690	9151776
TTATCAATGGCCTGGCTCCTGGATATAGTTCCGGAAGTTAAGACC	ENST00000302692.5,NM_032315	chr1	+	9583456	9583501	1	9583462	9583480
						2	9583483	9583504
CTGCACGTCTGGTCCTTCAGCTGCACATGGAACTGCAGGGCAGGCTGG	gene/TMEM201,ENST00000340381.6,ENST00000340381.6.exon11,ENST00000377376.4,ENST00000377376.4.exon10,NM_001130924,NM_001130924.exon11	chr1	+	9613822	9613870	1	9613804	9613827
						2	9613846	9613867
AGGACACTGGTGGCTGTGCTATGT	gene/CLSTN1,ENST00000361311.4,ENST00000361311.4.exon18,ENST00000377288.3,ENST00000377288.3.exon18,ENST00000377298.4,ENST00000377298.4.exon19,ENST00000477264.1,ENST00000477264.1.exon04,NM_001009566,NM_001009566.exon19,NM_014944,NM_014944.exon18	chr1	-	9729197	9729221	1	9729198	9729223
TCCCTAGCTATTATTATAGCAAAG	gene/KIF1B,ENST00000263934.6,ENST00000263934.6.intron20,ENST00000377081.1,ENST00000377081.1.intron21,ENST00000377083.1,ENST00000377086.1,ENST00000377086.1.intron22,ENST00000377093.4,ENST00000377093.4.exon21,ENST00000584329.1,NM_015074,NM_015074.intron20,NM_183416,NM_183416.exon21	chr1	+	10307705	10307729	1	10307684	10307707
CTTAAGTCAAATGTCGGTCCTCATGAGGCAACTGGCTTTG	gene/DFFA,ENST00000377038.3,ENST00000377038.3.exon06	chr1	-	10456724	10456764	1	10456711	10456732
						2	10456743	10456766
CGAGCGAGGGGAACGTCTGTGCCTGTGAATTTG	gene/PEX14,ENST00000356607.4,ENST00000356607.4.intron06,ENST00000538836.1,ENST00000538836.1.intron05,NM_004565,NM_004565.intron06	chr1	+	10624277	10624310	1	10624279	10624303
CCGTGACTGCTTTCTCCTCGCAGT	gene/PEX14,ENST00000356607.4,ENST00000356607.4.exon07,ENST00000356607.4.intron06,ENST00000538836.1,ENST00000538836.1.exon06,ENST00000538836.1.intron05,NM_004565,NM_004565.exon07,NM_004565.intron06	chr1	+	10624316	10624340	1	10624315	10624340
TGGGAGCGAAGCGGTGGCTGGGCTGCGCTTGGGTCCGTCGCTGCTTCGGTGTCCCTGTCGGGCTTCCCAGCAGCGGCCTAGCGGGT	gene/TARDBP,regulation/ENST00000315091.3,regulation/ENST00000439080.2,ENST00000240185.3,ENST00000240185.3.exon01,ENST00000240185.3.intron01,ENST00000439080.2,ENST00000439080.2.exon01,ENST00000439080.2.intron01,NM_007375,NM_007375.exon01,NM_007375.intron01	chr1	+	11012659	11012745	1	11012659	11012690
						2	11012694	11012717
TTGGAGCCTGCGGGGTGCCTCGGCCCCTCCAGCCCCGG	gene/SRM,ENST00000376957.2,ENST00000376957.2.exon08,NM_003132,NM_003132.exon08	chr1	-	11054786	11054824	1	11054772	11054794
						2	11054817	11054850
CCAGATCGGCTTCATGCTGTGCAGCAAGAACCC	gene/SRM,ENST00000376957.2,ENST00000376957.2.exon06,NM_003132,NM_003132.exon06	chr1	-	11055781	11055814	1	11055795	11055833
TTCCTGCCAGGCATGGCCATTGGCTACTCTAGCTCGAAGCTGACCCTACAT	gene/SRM,ENST00000376957.2,ENST00000376957.2.exon04,NM_003132,NM_003132.exon04	chr1	-	11056682	11056733	1	11056660	11056703
AGGTTGCGGCGCGGGCGGCGGGCGGAGCTGGTCCCGTTGTGCTGCGGCGCCGCGCGGCCTGCAGTCCCGGGCCCGCGCCCCGCGCCGCCCG	gene/SRM,regulation/ENST00000376957.2,regulation/NM_003132,ENST00000376957.2,ENST00000376957.2.exon01,NM_003132,NM_003132.exon01	chr1	-	11059953	11060044	1	11059980	11060035
CTCTGAAACTGGAGCACTTGGCTCTTATCTACTTTGGAGGCCTG	gene/UBIAD1,ENST00000376804.2,ENST00000376804.2.exon01,ENST00000376810.5,ENST00000376810.5.exon01,NM_013319,NM_013319.exon01	chr1	+	11273991	11274035	1	11273987	11274009
AATTTTTTAGAGGTCTTGCATTTTTTAGCAAGGCT	gene/RNU5E-4P,repeat/U5,ENST00000364931.1,ENST00000364931.1.exon01	chr1	-	11909806	11909841	1	11909797	11909929
ACTAAAGATTTCCGTGGAGAGAAACGAGTGTGAGTCTGAAACCAATTTTTTGAGGCCTTGCGTTTCTTAGCAGGGCTT	gene/RNU5E-1,repeat/U5,ENST00000362477.1,ENST00000362477.1.exon01	chr1	+	11908194	11908272	1	11908152	11908259
						2	11908271	11908322
TTCTCTGGTTCATTTGATTGCTTGATAAGGCCTCAG	gene/MFN2,ENST00000235329.5,ENST00000235329.5.exon19,ENST00000444836.1,ENST00000444836.1.exon18,NM_001127660,NM_001127660.exon18,NM_014874,NM_014874.exon19	chr1	+	12011844	12011880	1	12011824	12011847
						2	12011862	12011883
GAAGGGGTTACTGGACTGATAAAATATG	gene/VPS13D,ENST00000356315.4,ENST00000356315.4.exon64,ENST00000358136.3,ENST00000358136.3.exon65,ENST00000496628.1,ENST00000496628.1.exon14,ENST00000543766.1,ENST00000543766.1.exon03,NM_015378,NM_015378.exon65,NM_018156,NM_018156.exon64	chr1	+	12416740	12416768	1	12416736	12416757
GGACAGGATTGACAGGAGTATTTGAGGCTCTACCAG	gene/DDI2,ENST00000480945.1,ENST00000480945.1.exon10	chr1	+	15667614	15667650	1	15667632	15667656
TCTTGCAGTTACTCTTGTATTGCAAGA	gene/DDI2,ENST00000480945.1,ENST00000480945.1.exon10	chr1	+	15668630	15668657	1	15668652	15668670
GCCCCGGCACCCGCCTCCCGGCGCTGACGGTCTCGTACGAAGC	gene/SPEN,repeat/(CCG)n,ENST00000375759.3,ENST00000375759.3.exon01,NM_015001,NM_015001.exon01	chr1	+	15847978	15848021	1	15847978	15848042
TGAGGCCTCTGCCTCTGCTGCCTATAAGGCAGATGCACCA	gene/SPEN,ENST00000375759.3,ENST00000375759.3.exon11,NM_015001,NM_015001.exon11	chr1	+	15932785	15932825	1	15932772	15932795
						2	15932818	15932839
GGCATCCTGGAAACTGAGGCTGCTACAGAATCTTCTAGGCCTCCAG	gene/SPEN,ENST00000375759.3,ENST00000375759.3.exon11,NM_015001,NM_015001.exon11	chr1	+	15933050	15933096	1	15933033	15933060
						2	15933065	15933104
ATGCCACAGCAAGTGCAGTGACCGTCACAGCGGGTGCGGTTACTGCTGCATCTGGTGG	gene/SPEN,ENST00000375759.3,ENST00000375759.3.exon11,NM_015001,NM_015001.exon11	chr1	+	15934437	15934495	1	15934448	15934468
AGGGTCCATGCCTGTGATCGACGATCGTCCGGCAGACGCGGGCTCAGGGGCGGGGCTGCGTG	gene/SPEN,ENST00000375759.3,ENST00000375759.3.exon11,NM_015001,NM_015001.exon11	chr1	+	15934600	15934662	1	15934582	15934608
GGACAGACTCCACTGCCAGACGGCCAGCCGTTTGCTGTCCTGCCGCCCGGCTCAGTCGGCCAG	gene/SPEN,ENST00000375759.3,ENST00000375759.3.exon15,NM_015001,NM_015001.exon15	chr1	+	15939522	15939585	1	15939558	15939573
GGTGCTGCTACCTTGTATGTTTACATAATGCTTTAGCCCAAG	gene/SPEN,ENST00000375759.3,ENST00000375759.3.exon15,NM_015001,NM_015001.exon15	chr1	+	15939600	15939642	1	15939593	15939613
						2	15939633	15939654
TGGGTTTCTCTTTCCTCTTTTTGGAGAAAAGGAACAGGGCAG	gene/SPEN,ENST00000375759.3,ENST00000375759.3.exon15,NM_015001,NM_015001.exon15	chr1	+	15939680	15939722	1	15939691	15939751
GTGAGGGGGGCCACCCGGGTGTGAATGTGGGCAGAGCCCGGGGTCCTTCCCACTCTGACTGCTGC	gene/ZBTB17,ENST00000375733.2,ENST00000375733.2.intron15,ENST00000375743.4,ENST00000375743.4.intron15,ENST00000537142.1,ENST00000537142.1.intron14,NM_001242884,NM_001242884.intron14,NM_003443,NM_003443.intron15	chr1	-	15942265	15942330	1	15942293	15942329
ATGACTTATTTCTGCTCTGGAATAAAGTT	gene/EPHA2,ENST00000358432.5,ENST00000358432.5.exon17,NM_004431,NM_004431.exon17	chr1	-	16124354	16124383	1	16124337	16124383
ATGAAGGCAGTTTATCCTCTGTCCCTGGAG	gene/C1orf144,gene/SZRD1,ENST00000375590.3,ENST00000401088.4,ENST00000401088.4.exon04,ENST00000401089.3,ENST00000401089.3.exon03,ENST00000492354.1,ENST00000492354.1.exon03,NM_001114600,NM_001114600.exon04,NM_015609,NM_015609.exon03	chr1	+	16396456	16396486	1	16396468	16396488
GGTGGGTGTCTGTGGATTGAGGATGTGGCAGGGACTGGTCCTCCCACCTCCCTCTG	gene/C1orf144,gene/SZRD1,ENST00000401088.4,ENST00000401088.4.exon04,ENST00000401089.3,ENST00000401089.3.exon03,ENST00000492354.1,ENST00000492354.1.exon03,NM_001114600,NM_001114600.exon04,NM_015609,NM_015609.exon03	chr1	+	16397188	16397244	1	16397230	16397250
CAAAGATGGGCTTTGCCCGCTGTGTGCCTGTCACCACCCACCAGCAGTCATGCCCTGGGCTTCCCAAATG	gene/C1orf144,gene/SZRD1,ENST00000401088.4,ENST00000401088.4.exon04,ENST00000401089.3,ENST00000401089.3.exon03,ENST00000492354.1,ENST00000492354.1.exon03,NM_001114600,NM_001114600.exon04,NM_015609,NM_015609.exon03	chr1	+	16397246	16397316	1	16397230	16397250
						2	16397279	16397310
CGCGTTCGGCTGTTAACTGAAAGGTTGGTGGTTCGAGCCCACCCAGGGAC	repeat/tRNA-Asn-AAC,chr1.tRNA136-AsnGTT	chr1	-	16520585	16520635	1	16520571	16520662
CGGGAGACCCGGGTTCAATTCCCGGCCAATGCAAG	repeat/tRNA-Gly-GGG,chr1.tRNA133-GlyCCC	chr1	-	16545936	16545971	1	16545897	16546035
ATGGGAACAAGTCTCCACCTGGTCTTCCAGATGGG	gene/NBPF1,ENST00000430580.2,ENST00000430580.2.exon29,NM_017940,NM_017940.exon29	chr1	-	16563961	16563996	1	16563976	16563996
GCGTTGGTGGTTTAGTGGTAGAATTCTCGCCTCCCATGCGGGAGACCCGGGTTCAATTCCCGGCCACTGCACGTGGTTGTTTT	repeat/tRNA-Gly-GGG,chr1.tRNA131-GlyCCC	chr1	-	16678258	16678341	1	16678211	16678348
GGCCGTGGGTGTGTAGAGGCCTTGGTGGTGCAGTGGTAGAATTCTCGCCTCCCACGTGGGAGACCCGGGTTCAATTCCCGGCCAATGCAGCAGGTACTTCTTCATTTCATTATGGCCTTTTAC	repeat/tRNA-Gly-GGG,chr1.tRNA2-GlyCCC	chr1	+	16727266	16727389	1	16727277	16727461
CGTTCGGCTGTTAACCGAAAGATTGGTGGTTCGAGCCCACCCAGGGACGCT	repeat/tRNA-Asn-AAC,chr1.tRNA7-AsnGTT	chr1	+	16889701	16889752	1	16889652	16889773
TGTACGCCCACAGCCTTCTGGCTGCGACATTATA	gene/RCC2,ENST00000375433.3,ENST00000375436.4,ENST00000375436.4.exon13,ENST00000474892.1,ENST00000474892.1.exon02,NM_001136204,NM_001136204.exon12,NM_018715,NM_018715.exon13	chr1	-	17408476	17408510	1	17408483	17408507
CTTCCATTGTGTAATGGTTAGCACTCTTGACTCTG	repeat/tRNA-Gln-CAG	chr1	+	18593750	18593785	1	18593752	18593778
ATGGGCTTTCTCTTGAAGTCCAAA	gene/EMC1,gene/KIAA0090,ENST00000375199.3,ENST00000375199.3.exon23,ENST00000375208.3,ENST00000375208.3.exon22,ENST00000477853.1,ENST00000477853.1.exon23,ENST00000480380.1,ENST00000480380.1.exon03,NM_015047,NM_015047.exon23	chr1	-	19219044	19219068	1	19219060	19219079
GGGCAGAGAGGGCTCTGCAGGCCTCTGGG	gene/MRTO4,ENST00000330263.4,ENST00000330263.4.intron06,NM_016183,NM_016183.intron06	chr1	+	19258414	19258443	1	19258414	19258445
ACAGTGGCCCTCTTTTTTCTGCCATGCATGGAAGAGG	gene/MRTO4,ENST00000330263.4,ENST00000330263.4.exon08,NM_016183,NM_016183.exon08	chr1	+	19260127	19260164	1	19260083	19260127
CACTTGACCTGGCTGTAGCCTAGGTCTT	gene/AKR7A2,ENST00000235835.3,ENST00000235835.3.exon07,NM_003689,NM_003689.exon07	chr1	-	19303980	19304008	1	19303964	19303984
GTCCCTCTCTTTACTGTCCTCGTTAGGACTG	gene/OTUD3,ENST00000375120.3,ENST00000375120.3.exon08,NM_015207,NM_015207.exon08	chr1	+	19911975	19912006	1	19911954	19911977
CAGCCGCGGGCGCTCTCCGGGCCGCTCGCGCGAG	gene/CAMK2N1,regulation/ENST00000489020.1,ENST00000375078.3,ENST00000375078.3.exon01,NM_018584,NM_018584.exon01	chr1	-	20485551	20485585	1	20485546	20485646
TCTTCATCTTCAGCATCGTCTTCTTGCACATGAAGGAGAAGGAGAA	gene/DDOST,regulation/ENST00000451424.1,ENST00000375048.3,ENST00000375048.3.exon11,ENST00000415136.2,ENST00000415136.2.exon10,ENST00000602624.1,ENST00000602624.1.exon11,NM_005216,NM_005216.exon11	chr1	-	20652388	20652434	1	20652400	20652450
ACAGCTTCTGTTTTCAGCTAGCATGTGCCCTGCCTGGGCTCTGCA	gene/DDOST,regulation/ENST00000451424.1,ENST00000375048.3,ENST00000375048.3.intron10,ENST00000415136.2,ENST00000415136.2.intron09,ENST00000602624.1,ENST00000602624.1.intron10,NM_005216,NM_005216.intron10	chr1	-	20652562	20652607	1	20652595	20652620
GGACCCGGGCGCCCCGCCCCCTCCTCTCTGGGAGCGGCGTCGGCGCCCCGGGCGA		chr1	+	20787063	20787118	1	20787085	20787118
GGTTCCATCGTGTAATGGTTAGCATTCTGGACTCTGAATCCA	repeat/tRNA-Gln-CAG	chr1	-	21549834	21549876	1	21549831	21549876
TATAGTGGGTAAGAGTATAGACTTGGAGCCAGCCT	gene/HSPG2,repeat/MIR,ENST00000374695.3,ENST00000374695.3.intron91,ENST00000486901.1,ENST00000486901.1.intron05,NM_005529,NM_005529.intron91	chr1	-	21827370	21827405	1	21827379	21827402
GTGTGCAGGTCAGGGAGTGGGGATG	gene/HSPG2,ENST00000374695.3,ENST00000374695.3.intron43,NM_005529,NM_005529.intron43	chr1	-	21857259	21857284	1	21857252	21857283
AATTTGGAGATTTGAGTTCTTCTTTTCATGGCTTTTATTCACTG	gene/PITHD1,ENST00000246151.4,ENST00000246151.4.exon06,ENST00000374524.1,ENST00000374524.1.exon04,NM_020362,NM_020362.exon06	chr1	+	23788149	23788193	1	23788142	23788162
ATCCCTTGCGCCCTGCGGTAGC	gene/RP11-10N16.3,regulation/ENST00000437965.1,ENST00000437965.1,ENST00000437965.1.exon01	chr1	-	24321900	24321922	1	24321898	24321917
CCCGGCGCTCGGCTTTCCCTCCGCC	gene/SRRM1,regulation/ENST00000374389.4,regulation/ENST00000447431.2,regulation/ENST00000479034.1,ENST00000323848.9,ENST00000323848.9.exon01,NM_005839,NM_005839.exon01	chr1	+	24643231	24643256	1	24643219	24643256
ACTGGCTTTATGAAAGCGGCTTTTTATAAGT	gene/CLIC4,ENST00000374379.4,ENST00000374379.4.exon06,NM_013943,NM_013943.exon06	chr1	+	24842520	24842551	1	24842507	24842526
CGGGCCCCGGGGGTACTAACCCCGCGCGGGC	gene/RUNX3,regulation/ENST00000308873.6,regulation/NM_004350,ENST00000338888.3,ENST00000338888.3.intron02,ENST00000399916.1,ENST00000399916.1.intron01,NM_001031680,NM_001031680.intron01	chr1	-	24930288	24930319	1	24930275	24930303
TGGGCCGGGCCCGGCCGGGCCAACGCG	gene/SEPN1,repeat/(CCG)n,ENST00000354177.4,ENST00000354177.4.exon01,ENST00000361547.2,ENST00000361547.2.exon01,ENST00000374315.1,ENST00000374315.1.exon01,NM_020451,NM_020451.exon01,NM_206926,NM_206926.exon01	chr1	+	25800231	25800258	1	25800230	25800254
CCACAGGCATGCCTGTACTCTCTTTCATTAAG	gene/RP1-317E23.6,gene/SEPN1,ENST00000354177.4,ENST00000354177.4.exon13,ENST00000361547.2,ENST00000361547.2.exon13,ENST00000374315.1,ENST00000374315.1.exon12,ENST00000494537.1,ENST00000527604.1,ENST00000527604.1.intron02,NM_020451,NM_020451.exon13,NM_206926,NM_206926.exon12	chr1	+	25816983	25817015	1	25816977	25817002
AGGGGTGGCCGGGCTCGGGAACCGCGAGGCCACGCCACGCCGGGGCTCGGCCACCCTC		chr1	-	26111543	26111601	1	26111539	26111567
						2	26111578	26111604
TGGCCGGCTCGCGTCCCAGCGCCTGGTTAGAGCAGCGGGA	gene/PDIK1L,ENST00000374269.1,ENST00000374269.1.intron01,ENST00000374271.4,ENST00000374271.4.intron01,NM_001243532,NM_001243532.intron01,NM_001243533,NM_001243533.intron01,NM_152835,NM_152835.intron01	chr1	+	26112312	26112352	1	26112312	26112332
						2	26112346	26112370
GATGGGCACCTCTGTTGGTTCCATCAGC	gene/SH3BGRL3,ENST00000270792.5,ENST00000270792.5.exon03,ENST00000319041.6,ENST00000319041.6.exon02,NM_031286,NM_031286.exon03	chr1	+	26281414	26281442	1	26281405	26281427
TGCTCGGCCCGGTCCCGGAGTGGCC	gene/ZDHHC18,repeat/GC_rich,ENST00000374142.3,ENST00000374142.3.exon01,NM_032283,NM_032283.exon01	chr1	+	26826735	26826760	1	26826712	26826806
ATCAGAAGGCTGGTTGGTTTTAATAAGTTTATTCCAAGAGACC	gene/ZDHHC18,ENST00000374142.3,ENST00000374142.3.exon08,NM_032283,NM_032283.exon08	chr1	+	26854774	26854817	1	26854803	26854825
CTCAGGCAGCGGGCTCGGTAGGCACAGCTCCCA		chr1	-	26865026	26865059	1	26864993	26865061
GGGTGGGGGCTGTGGCCGTGTCTAGCTGTTCGGGTGTGCTGTGGTCATCCTCCCTGCGCACC	gene/TRNP1,regulation/ENST00000522111.2,regulation/NM_001013642,ENST00000522111.2,ENST00000522111.2.exon01,NM_001013642,NM_001013642.exon01	chr1	+	26993692	26993754	1	26993732	26993776
TGGCGGAAGTGGAGGCGCCGACGGCGGCCGA	gene/TMEM222,ENST00000374076.4,ENST00000374076.4.exon01,NM_032125,NM_032125.exon01,NR_037576,NR_037576.exon01,NR_037577,NR_037577.exon01,NR_037580,NR_037580.exon01	chr1	+	27322258	27322289	1	27322258	27322298
GTGAGGACGCGGGACTGGGAGCTCGC	gene/MAP3K6,ENST00000357582.2,ENST00000357582.2.intron14,ENST00000374040.3,ENST00000374040.3.intron13,ENST00000493901.1,ENST00000493901.1.intron15,NM_004672,NM_004672.intron14	chr1	-	27360894	27360920	1	27360897	27360919
CGAGGCGGTGTTGTCACGGCTAATGTGAAATCTCTTCCCGTGGCGCCCATCCTCTGACTCTGCA	gene/WASF2,ENST00000430629.2,ENST00000430629.2.exon09,NM_001201404,NM_001201404.exon08,NM_006990,NM_006990.exon09	chr1	-	27405100	27405164	1	27405142	27405177
TTCATCAGAACCCTAAAATGGTCGTTGAAGGCGCCT	gene/WASF2,ENST00000430629.2,ENST00000430629.2.exon09,NM_001201404,NM_001201404.exon08,NM_006990,NM_006990.exon09	chr1	-	27406159	27406195	1	27406185	27406212
CCAGCCACCTTCTGGTTCTAAAACGGGGAGTG	gene/WASF2,ENST00000430629.2,ENST00000430629.2.exon09,ENST00000536657.1,NM_001201404,NM_001201404.exon08,NM_006990,NM_006990.exon09	chr1	-	27407768	27407800	1	27407761	27407783
CTTCAAGTGCCTGTTGCATATTGAAAGGAAGGAGAAATCCCAAA	gene/WASF2,ENST00000430629.2,ENST00000430629.2.exon09,ENST00000536657.1,NM_001201404,NM_001201404.exon08,NM_006990,NM_006990.exon09	chr1	-	27407901	27407945	1	27407922	27407943
GAAAACGTGGATGCAAGTAGCTATCCGCCACCACCACAG	gene/WASF2,ENST00000430629.2,ENST00000430629.2.exon07,ENST00000536657.1,ENST00000536657.1.exon07,NM_001201404,NM_001201404.exon07,NM_006990,NM_006990.exon07	chr1	-	27412642	27412681	1	27412638	27412657
CTGAGCTAGGGCTGGTGAGGAGCGTGCTCA		chr1	-	27518035	27518065	1	27518043	27518065
GTTCCGCGGCGGGGATGCTGAGGAGCGCTGGGTCCGGGAGCAG	gene/SESN2,regulation/ENST00000253063.3,ENST00000253063.3,ENST00000253063.3.exon01,NM_031459,NM_031459.exon01	chr1	+	28259524	28259567	1	28259501	28259563
TGCAGGGGGCAGAGAGGCGGGTGTCTGAGGGAGCACAGAGGCCTGGCTGGTGCCTGGTGGGTAACCCAGGGCAGGC	gene/SESN2,ENST00000253063.3,ENST00000253063.3.intron04,NM_031459,NM_031459.intron04	chr1	+	28272467	28272543	1	28272504	28272525
						2	28272539	28272580
TCCAACGTGGATACACCCGGGAGG	gene/RCC1,gene/SNHG3,gene/SNORA73A,regulation/ENST00000364938.1,repeat/U17,ENST00000364938.1,ENST00000364938.1.exon01,ENST00000373833.6,ENST00000373833.6.intron01,ENST00000398958.2,ENST00000398958.2.intron01,ENST00000437681.1,ENST00000437681.1.exon01,NM_001048199,NM_001048199.intron01,NR_002909,NR_002909.intron01,NR_030725,NR_030725.intron01,NR_030726,NR_030726.intron01,NR_036473,NR_036473.intron…	chr1	+	28507364	28507388	1	28507363	28507420
GGGCTCTGTCCAAGTGGCGT	gene/RCC1,gene/SNHG3,gene/SNORA73A,repeat/U17,ENST00000364938.1,ENST00000364938.1.exon01,ENST00000373833.6,ENST00000373833.6.intron01,ENST00000398958.2,ENST00000398958.2.intron01,ENST00000437681.1,ENST00000437681.1.exon01,NM_001048199,NM_001048199.intron01,NR_002909,NR_002909.intron01,NR_030725,NR_030725.intron01,NR_030726,NR_030726.intron01,NR_036473,NR_036473.intron02,U17a	chr1	+	28507399	28507419	1	28507363	28507420
CTCGGGGCAGAGAGAAGCCATGTGTGTCTGTCTGTCACTGACCGTGGCTTTCCCTTTGCCTGCA	gene/RCC1,repeat/MIRc,ENST00000373831.3,ENST00000373831.3.intron07,ENST00000373832.1,ENST00000373832.1.intron06,ENST00000373833.6,ENST00000373833.6.intron09,ENST00000398958.2,ENST00000398958.2.intron08,NM_001048194,NM_001048194.intron07,NM_001048195,NM_001048195.intron07,NM_001048199,NM_001048199.intron08,NM_001269,NM_001269.intron06,NR_030725,NR_030725.intron09,NR_030726,NR_030726.intron09	chr1	+	28535805	28535869	1	28535807	28535894
ACACGTAGGGCAACTCGATTGCTCTGCGTGCGGAATCGACATCAAG	gene/RNU11,31897_0_+_120,ENST00000387069.1,ENST00000387069.1.exon01,ENST00000427804.1,ENST00000602813.1,ENST00000602813.1.exon01,NR_004407,NR_004407.exon01	chr1	+	28648624	28648670	1	28648598	28648813
TTTCGGAAGCATAATTTTTTGGTATTTGGGCAGCTGGTGATCGTTGGTCCCGGCGCCCTT	gene/RNU11,31897_0_+_120,ENST00000387069.1,ENST00000387069.1.exon01,ENST00000427804.1,ENST00000602813.1,ENST00000602813.1.exon01,NR_004407,NR_004407.exon01	chr1	+	28648673	28648733	1	28648598	28648813
CTGTTCGGCGCTCTGCTTTAGGCGGTGGGGGGCGGGCG	gene/YTHDF2,regulation/ENST00000478283.1,regulation/ENST00000541996.1,regulation/NM_001172828,ENST00000373812.3,ENST00000373812.3.exon01,ENST00000542507.1,ENST00000542507.1.intron01,NM_001173128,NM_001173128.intron01,NM_016258,NM_016258.exon01	chr1	+	28736860	28736898	1	28736885	28736906
CTTTCAGGCCTGGCCTTTCCTACAGGGAGCTCAGTAACCTGGACGGCTCTAAGGCT	gene/SRSF4,ENST00000373795.4,ENST00000373795.4.exon06,ENST00000466448.1,ENST00000546138.1,ENST00000546138.1.exon04,NM_005626,NM_005626.exon06	chr1	-	29148094	29148150	1	29148145	29148167
AAGTGACTTATGCAGATGCTC	gene/SRSF4,ENST00000373795.4,ENST00000373795.4.exon04,ENST00000466448.1,ENST00000466448.1.exon04,ENST00000546138.1,ENST00000546138.1.intron03,NM_005626,NM_005626.exon04	chr1	-	29154867	29154888	1	29154883	29154905
GCACTGGCTTCTCTTCTCTGTGTCCTTAGCATTTGAGAGAAGAGGCCAGGGGCCTTGTTCATGGATCCCTGGACC	gene/SDC3,ENST00000336798.7,ENST00000336798.7.exon03,NM_014654,NM_014654.exon05	chr1	-	30870619	30870694	1	30870639	30870660
CGAGATTCTTTCTAAATGTTATTCAAGATTGAGTTCTCACTA	gene/PUM1,ENST00000257075.5,ENST00000257075.5.exon22,ENST00000373741.4,ENST00000373747.3,ENST00000373747.3.exon22,ENST00000423018.2,ENST00000424085.2,ENST00000424085.2.exon18,ENST00000426105.2,ENST00000440538.2,NM_001020658,NM_001020658.exon22,NM_014676,NM_014676.exon22	chr1	-	30931932	30931974	1	30931916	30931938
						2	30931955	30932001
CAACTGCAATTGGTCTTCATTCAATGATGAGACCT	gene/PEF1,ENST00000373703.4,ENST00000373703.4.exon03,ENST00000492061.1,ENST00000492061.1.exon03,NM_012392,NM_012392.exon03,NR_033686,NR_033686.exon02,NR_033688,NR_033688.exon03	chr1	-	31633173	31633208	1	31633168	31633240
TTAGCCCTCCTTTTATTTTAAAGACTAAT	gene/PTP4A2,gene/RP11-84A19.4,ENST00000344035.6,ENST00000344035.6.exon06,ENST00000602725.1,ENST00000602725.1.exon05,ENST00000602889.1,ENST00000602889.1.intron01,NM_001195100,NM_001195100.exon04,NM_001195101,NM_001195101.exon04,NM_080391,NM_080391.exon06	chr1	-	31906608	31906637	1	31906596	31906633
CATAGTACTAATAATTAAATTTTCAGTATTTAAAAAG	gene/KHDRBS1,ENST00000307714.8,ENST00000307714.8.exon09,ENST00000327300.7,ENST00000327300.7.exon09,ENST00000492989.1,NM_006559,NM_006559.exon09	chr1	+	32043481	32043518	1	32043461	32043482
CTGAGGTGGCTGTATTTTCTCCTAAGCTTGAGATAGGGGGCTGTGGTCCTTCCTTTCTCCTGAGGAGAAAG	gene/KPNA6,gene/RP4-622L5.2,ENST00000373625.3,ENST00000373625.3.exon14,ENST00000515055.1,ENST00000515055.1.intron01,ENST00000537234.1,ENST00000545542.1,NM_012316,NM_012316.exon14	chr1	+	32171815	32171886	1	32171793	32171827
TCAGCGTGGCCTGATTGTCCCAGGACCTGAAGGGAGCAAG	gene/KPNA6,gene/RP4-622L5.2,ENST00000373625.3,ENST00000373625.3.exon14,ENST00000515055.1,ENST00000515055.1.intron01,ENST00000537234.1,NM_012316,NM_012316.exon14	chr1	+	32172273	32172313	1	32172280	32172306
CTCCAGTACATAACTACTATGTACTGTGTAGAGCCATTCTATATGCTGAATGTTCTGC	gene/TXLNA,ENST00000373609.1,ENST00000373609.1.exon10,ENST00000373610.3,ENST00000373610.3.exon11,NM_175852,NM_175852.exon11	chr1	+	32196546	32196604	1	32196542	32196610
TGACTCACACTTCAGCTACCTCTTAATGCCTG	gene/TXLNA,ENST00000373609.1,ENST00000373609.1.exon10,ENST00000373610.3,ENST00000373610.3.exon11,NM_175852,NM_175852.exon11	chr1	+	32197274	32197306	1	32197207	32197295
						2	32197299	32197320
CCATCTGGTTCTCCTCTTAAGGCCAGTTGAA	gene/MARCKSL1,ENST00000329421.7,ENST00000329421.7.exon02,NM_023009,NM_023009.exon02	chr1	-	32334391	32334422	1	32334368	32334405
CTGGCGCGGAGCGGAGCGGCGGCGGGCGCAGCTAGCGGGTCGGCCGCGGAGCGGAGGTGCAGCTC	gene/MARCKSL1,ENST00000329421.7,ENST00000329421.7.exon01,NM_023009,NM_023009.exon01	chr1	-	32336162	32336227	1	32336126	32336194
						2	32336199	32336233
CTGCAGGAATCTCTGGAGAGCCTGGTGCTTCACGATGCTGCTCTGGTGATTCTTGTACCTAATCTG	gene/BSDC1,ENST00000341071.7,ENST00000341071.7.exon10,ENST00000413080.1,ENST00000413080.1.exon10,ENST00000419121.2,ENST00000446293.2,ENST00000455895.2,ENST00000455895.2.exon11,ENST00000526031.1,NM_001143888,NM_001143888.exon11,NM_001143889,NM_001143889.exon10,NM_001143890,NM_001143890.exon09,NM_018045,NM_018045.exon11	chr1	-	32365481	32365547	1	32365499	32365520
						2	32365525	32365546
GAGGTGGAGTCAAAGATGTGGGCCTGGAGCCTGACAGATCCGG	repeat/MIRb	chr1	-	34740184	34740227	1	34740184	34740203
GCATATGCCATTTCTGGGAAATGCATCT	gene/SFPQ,ENST00000357214.5,ENST00000357214.5.exon10,NM_005066,NM_005066.exon10	chr1	-	35184000	35184028	1	35183993	35184015
AAACCTGGCTGACTGTCTTCGGAGTC	gene/PSMB2,ENST00000373237.3,ENST00000373237.3.exon03,NM_001199779,NM_001199779.exon03,NM_001199780,NM_001199780.exon02,NM_002794,NM_002794.exon03	chr1	-	35631275	35631301	1	35631274	35631300
CAGGTCTGGGGATGGGGGACACCTTGGGCCACAGGATACTGGTTGCTTCAGGG	gene/MAP7D1,ENST00000316156.4,ENST00000316156.4.exon16,ENST00000373148.4,ENST00000373148.4.exon10,ENST00000373150.4,ENST00000373150.4.exon18,ENST00000373151.2,ENST00000373151.2.exon17,NM_018067,NM_018067.exon17	chr1	+	36180712	36180765	1	36180750	36180793
CAATAAATTCTGTTCAATCATTTCTTTCTGTCTTGAAGAATG	gene/MRPS15,ENST00000373116.5,ENST00000373116.5.exon08,ENST00000488606.1,ENST00000488606.1.exon03,NM_031280,NM_031280.exon08	chr1	-	36455751	36455793	1	36455774	36455800
AGGGGGTGGCAGGCTGGCCATCAGTG	gene/ZC3H12A,ENST00000373087.6,ENST00000373087.6.intron02,NM_025079,NM_025079.intron02,hsa-mir-6732	chr1	+	37480235	37480261	1	37480233	37480254
CAGATGCTTTATGGCACCTGCTCAAGCCC	gene/SNIP1,ENST00000296215.5,ENST00000296215.5.exon04,NM_024700,NM_024700.exon04	chr1	-	37537117	37537146	1	37537133	37537155
CAGCAGTGAGGTCCTCATTCTCCAGCCAGCCTCTCTGCCCTGGAGA	gene/CDCA8,ENST00000327331.2,ENST00000327331.2.exon11,ENST00000373055.1,ENST00000373055.1.exon10,NM_018101,NM_018101.exon11	chr1	+	37709386	37709432	1	37709416	37709441
GTAATGGTATCTTTGAGCTGATTGTTCTAATCAGAGCTGGTAC	gene/CDCA8,ENST00000327331.2,ENST00000327331.2.exon11,ENST00000373055.1,ENST00000373055.1.exon10,NM_018101,NM_018101.exon11	chr1	+	37709636	37709679	1	37709678	37709719
CCCCTCACATGCGTCCTACCTGTGAAACTCTGGGAAGCA	gene/YRDC,ENST00000373044.2,ENST00000373044.2.exon05,NM_024640,NM_024640.exon05	chr1	-	37803910	37803949	1	37803884	37803949
AGCAAGGAGTGGTGTTCCACAAACAAGGCTGCTCTTCTAA	gene/MTF1,ENST00000373036.4,ENST00000373036.4.exon11,NM_005955,NM_005955.exon11	chr1	-	37813599	37813639	1	37813633	37813659
TGAAAGCAGTGCTGTGCTTTGAAATGCAGCCAATGAATACCCAGTCTG	gene/C1orf122,ENST00000373042.4,ENST00000373042.4.exon03,ENST00000373043.1,ENST00000373043.1.exon02,ENST00000446260.2,ENST00000446260.2.exon02,ENST00000468084.1,ENST00000468084.1.exon03,ENST00000525096.2,ENST00000525096.2.exon02,NM_001142726,NM_001142726.exon03,NM_198446,NM_198446.exon03	chr1	+	37809246	37809294	1	37809243	37809264
GAACTAGGACCGACAGTGACTTCACCAGCTTGCTAGGTCAGAATGAGAGACTGGTGGGTCT	gene/SF3A3,ENST00000373019.4,ENST00000373019.4.exon17,ENST00000448721.2,NM_006802,NM_006802.exon17	chr1	-	37957271	37957332	1	37957299	37957322
AGGATGAGCCAGGGTTGCTACTAAGGACTAAGTGTCGCACCAA	gene/SF3A3,ENST00000373019.4,ENST00000373019.4.exon17,ENST00000448721.2,NM_006802,NM_006802.exon17	chr1	-	37957668	37957711	1	37957671	37957693
CATGCCTTTCTTGGACATCCAGAAAAGGTTCGGCCTTAACATAG	gene/NDUFS5,ENST00000372967.3,ENST00000372967.3.exon02,ENST00000372969.3,ENST00000372969.3.exon02,NM_001184979,NM_001184979.exon02,NM_004552,NM_004552.exon02	chr1	+	39028723	39028767	1	39028761	39028806
CTCTCCGCCCCGGGTCGCTGCCG	gene/PABPC4,regulation/ENST00000372856.3,regulation/ENST00000372857.3,regulation/ENST00000372858.3,regulation/ENST00000372862.3,NM_001135653,NM_001135653.exon01,NM_001135654,NM_001135654.exon01,NM_003819,NM_003819.exon01	chr1	-	39576765	39576788	1	39576733	39576795
GGCAGGTGGGGCTGAGGAGGGGTAAGGATGGATG	gene/MFSD2A,ENST00000372809.5,ENST00000372809.5.intron13,ENST00000372811.5,ENST00000372811.5.intron13,ENST00000420632.2,ENST00000420632.2.intron11,ENST00000480630.1,ENST00000480630.1.intron08,NM_001136493,NM_001136493.intron13,NM_032793,NM_032793.intron13	chr1	+	39969437	39969471	1	39969444	39969466
CCCGGGACCGCCAGGGCTGCAGC	gene/ZFP69,regulation/ENST00000372705.3,regulation/NM_198494,ENST00000372706.1,ENST00000372706.1.exon01	chr1	+	40477347	40477370	1	40477349	40477370
TGTAAACATCCTTGACTGGAAGCTGTAAGGTGTTCAGAGGAGCTTTCAGTCGGATGTTTACAGC	gene/MIR30E,gene/NFYC,47547_0_+_284,ENST00000308733.5,ENST00000308733.5.intron04,ENST00000362104.1,ENST00000362104.1.exon01,ENST00000372651.1,ENST00000372651.1.intron05,ENST00000372652.1,ENST00000372652.1.intron05,ENST00000372653.1,ENST00000372653.1.intron10,ENST00000372654.1,ENST00000372654.1.intron06,ENST00000425457.2,ENST00000425457.2.intron05,ENST00000427410.2,ENST00000427410.2.intron04,ENST0…	chr1	+	40754370	40754434	1	40754347	40754435
GTTCGAGGCCGGGCGGGTGGTGGCGTGTCTGCCCCTCTGCTTCCGTC		chr1	-	40979531	40979578	1	40979510	40979543
						2	40979553	40979576
GCGGGCCTCGTGGCCGGGCGGCGCTGGG	gene/CTPS,gene/CTPS1,regulation/ENST00000475060.1,repeat/GC_rich,ENST00000372621.4,ENST00000372621.4.intron01,ENST00000541520.1,ENST00000541520.1.intron01,NM_001905,NM_001905.intron01	chr1	+	40980043	40980071	1	40980004	40980045
						2	40980061	40980101
AATTAATCGAGCTCGGAAGGCTTTGGAAATTTATCAG	gene/PPCS,ENST00000372556.3,ENST00000372556.3.exon03,ENST00000372561.3,ENST00000372561.3.exon03,ENST00000372562.1,ENST00000372562.1.exon03,ENST00000455780.1,ENST00000455780.1.exon03,ENST00000472013.1,ENST00000472013.1.exon02,NM_001077447,NM_001077447.exon03,NM_024664,NM_024664.exon03	chr1	+	42459706	42459743	1	42459711	42459733
ACTCCGGCCTTGGTGGCGGGTGGCTGGCGGTTCCGTTAGGTCT	gene/LEPRE1,regulation/ENST00000236040.4,ENST00000236040.4,ENST00000236040.4.exon01,ENST00000296388.5,ENST00000296388.5.exon01,ENST00000397054.3,ENST00000397054.3.exon01,NM_001146289,NM_001146289.exon01,NM_001243246,NM_001243246.exon01,NM_022356,NM_022356.exon01	chr1	-	42766980	42767023	1	42766991	42767011
GCGGTGGGCAGGCAGCGCTGGGTCC	gene/CCDC23,regulation/ENST00000372521.4,regulation/ENST00000372522.1,regulation/ENST00000497437.1,regulation/ENST00000537227.1,ENST00000537227.1,ENST00000537227.1.exon01,NM_199342,NM_199342.exon01	chr1	-	42817279	42817304	1	42817279	42817304
CTACCCAACCACTCAAATTAATCTTTCTTTACCTGAGACCAGTTGGGAGCACTGGAGTGCAGGGAGGAGAGGG	gene/SLC2A1,ENST00000426263.3,ENST00000426263.3.exon10,ENST00000475162.1,NM_006516,NM_006516.exon10	chr1	-	42926436	42926509	1	42926475	42926494
TGAGTCTCCTGTGCCCACATCCCAGGCTTCACCCTGAATGGTTCCATGCCTGAGGGTGGAGAC	gene/SLC2A1,ENST00000426263.3,ENST00000426263.3.exon10,ENST00000475162.1,NM_006516,NM_006516.exon10	chr1	-	42926706	42926769	1	42926737	42926754
GCTTGGGAAAGACAAACTCAGAGTTCCCTTCTT	gene/EBNA1BP2,ENST00000236051.2,ENST00000236051.2.intron02,ENST00000431635.2,ENST00000431635.2.intron03,ENST00000472982.1,ENST00000472982.1.intron02,NM_001159936,NM_001159936.intron03,NM_006824,NM_006824.intron02,hsa-mir-6733	chr1	-	43171677	43171710	1	43171686	43171709
CTTGAGGGGAGAATGAGGTGGAGAAG	gene/ELOVL1,ENST00000372458.3,ENST00000372458.3.intron05,ENST00000413844.2,ENST00000413844.2.intron04,ENST00000470769.1,ENST00000470769.1.intron05,NM_022821,NM_022821.intron05,hsa-mir-6734	chr1	-	43364685	43364711	1	43364688	43364712
ATGGGGGTGTGCAGTGGGATCTGTCTGACAT	gene/ELOVL1,ENST00000372458.3,ENST00000372458.3.intron01,ENST00000413844.2,ENST00000413844.2.intron01,ENST00000470769.1,ENST00000470769.1.intron01,NM_022821,NM_022821.intron01	chr1	-	43365644	43365675	1	43365623	43365644
						2	43365652	43365675
GTTCGCGCTGGTGGAGCACCCCAGCTTGCAGGTTCAGCGTGGGTGTCTCTCCCGGGCA	gene/KDM4A-AS1,gene/LOC100132774,regulation/ENST00000418149.1,ENST00000398804.3,ENST00000398804.3.intron01,ENST00000418149.1,ENST00000418149.1.exon01,ENST00000439057.1,ENST00000439057.1.exon01,NR_033827,NR_033827.exon01	chr1	-	43707280	43707338	1	43707278	43707303
						2	43707312	43707338
GTGGATGTGCTGGGTGCTGAGCAAGCTGGA	gene/DPH2,ENST00000255108.3,ENST00000255108.3.exon03,ENST00000396758.2,ENST00000396758.2.exon03,ENST00000412950.2,ENST00000412950.2.intron02,ENST00000529729.1,ENST00000529729.1.exon03,NM_001039589,NM_001039589.exon03,NM_001384,NM_001384.exon03	chr1	+	43970972	43971002	1	43970983	43971005
TTGGGGAGCCCGGGCTGCAGGCGCCTC	gene/SLC6A9,ENST00000357730.2,ENST00000357730.2.intron09,ENST00000360584.2,ENST00000360584.2.intron10,ENST00000372306.3,ENST00000372306.3.intron10,ENST00000372307.3,ENST00000372307.3.intron09,ENST00000372310.3,ENST00000372310.3.intron10,ENST00000475075.2,ENST00000475075.2.intron08,ENST00000537678.1,ENST00000537678.1.intron09,NM_001024845,NM_001024845.intron10,NM_006934,NM_006934.intron09,NM_20164…	chr1	-	44001079	44001106	1	44001085	44001108
GGGGGTGGGCTCTCCAGGGCTGCTAG		chr1	+	44030484	44030510	1	44030497	44030538
TCTGGGGGAGTTGGAGAGGGTGGGCCTACCTCAG	gene/RNF220,ENST00000355387.2,ENST00000355387.2.intron13,ENST00000361799.2,ENST00000361799.2.intron13,ENST00000372247.2,ENST00000372247.2.intron12,ENST00000443020.2,ENST00000443020.2.intron12,ENST00000480686.1,ENST00000480686.1.intron05,NM_018150,NM_018150.intron13	chr1	+	44649817	44649851	1	44649818	44649843
GGGGCCGGGCAGGACTCACCATTCA		chr1	-	44632379	44632404	1	44632365	44632404
TGCTTTGGGAGGTTGGGGTAGCTCCACAAATGTCACCCAGGTTGTAGCGGAGTGGTGTGGTCGCGGCTCACTAC	ENST00000362507.1	chr1	-	44721667	44721741	1	44721635	44721709
						2	44721714	44721903
TCTCTGGTTTCTCTTCATAACGAATAAATCTTTCGCCTTTTACTAAAGATTTCCGTGGAGAAAAACAACTATGAGTTTATGGTTAAATTTTTTGAAGTCTTGCCTAGGCAAGGCT	gene/RNU5F-1,repeat/U5,ENST00000362507.1,ENST00000362507.1.exon01	chr1	-	44721785	44721900	1	44721714	44721903
CGCCTTTTACTAAAGATTTCCGTGGAGAGAAACCGTTTTGAGTTTCAAGCAAATTTTTTGAAGCCCTATGTTGGTGGGGTTCA	gene/RNU5D-1,repeat/U5,ENST00000363299.1,ENST00000363299.1.exon01	chr1	-	44731052	44731135	1	44731051	44731170
CAGAGCTTCGCATCACGGCTCAGGAGA	gene/KIF2C,ENST00000372217.1,ENST00000372217.1.exon04,ENST00000372218.4,ENST00000372218.4.exon05,ENST00000372222.3,ENST00000372222.3.exon04,ENST00000372224.4,ENST00000372224.4.exon05,ENST00000493027.1,ENST00000493027.1.exon05,NM_006845,NM_006845.exon05	chr1	+	44750477	44750504	1	44750479	44750501
ACTCCTGTTAATCCCAACACTTA	repeat/FLAM_C	chr1	-	44739431	44739454	1	44739405	44739446
CTCAGTGATGAAAACTTTGTCCAGTTCTGCTACTGACAGTAAGTGAAGATAAAGTGTGTCTGAGGAGACAGCTGGCTTCATGCTTGCCCCCAGGGTACCTGAACC	gene/RPS8,gene/SNORD38B,ENST00000365161.1,ENST00000372209.3,ENST00000372209.3.intron05,ENST00000384690.1,ENST00000384690.1.exon01,ENST00000396651.3,ENST00000396651.3.intron05,ENST00000485390.1,ENST00000485390.1.intron04,NM_001012,NM_001012.intron05,NR_001456,NR_001457,NR_001457.exon01,U38B	chr1	+	44778390	44778495	1	44778390	44778429
						2	44778431	44778460
CTCGGGTTTCTCTTCAAAGCGCATAAATCTTTCGCCTTTTACTAAAGATTTCCGTGGAGAGAAAGTT	gene/PTCH2,gene/RNU5E-6P,repeat/U5,ENST00000365574.1,ENST00000365574.1.exon01,ENST00000447098.2,ENST00000447098.2.exon23,NM_001166292,NM_001166292.exon23	chr1	-	44819927	44819994	1	44819875	44819999
GAGAGGGCTGGAGGGGTCCACTAGTACAGGGGCTGCAGGCCTCCTGGGCCCAG	gene/PTCH2,ENST00000372192.3,ENST00000372192.3.intron16,ENST00000447098.2,ENST00000447098.2.intron16,NM_001166292,NM_001166292.intron16,NM_003738,NM_003738.intron16	chr1	-	44827108	44827161	1	44827102	44827135
AGGGTGAGAAGGGAAGGATTTCATG	gene/PTCH2,ENST00000372192.3,ENST00000372192.3.intron01,ENST00000447098.2,ENST00000447098.2.intron01,NM_001166292,NM_001166292.intron01,NM_003738,NM_003738.intron01	chr1	-	44842084	44842109	1	44842084	44842111
TGGGCTGGGCACGACAGGCGGCTGGGCAGTTCCCTGACGGCTGTCCC	gene/HECTD3,ENST00000372172.4,ENST00000372172.4.intron01,NM_024602,NM_024602.intron01	chr1	-	45010726	45010773	1	45010707	45010730
CTCTCTGAGGACAATGACATATGAATGAGGATCAAAACGAGCTTTGG	gene/MMACHC,repeat/AluJr,ENST00000401061.4,ENST00000401061.4.exon04,ENST00000477188.1,ENST00000477188.1.exon02,NM_015506,NM_015506.exon04	chr1	+	45510368	45510415	1	45510347	45510370
CAGCCTCCCGAGTAGCTGGGACTATACAAAAATAGTGGGGCGTGGTGGTGG	repeat/AluSx1	chr1	+	45512353	45512404	1	45512360	45512383
CTCGGGTAACTTTAGCCCTTAACCAAGCATAT	gene/GPBP1L1,ENST00000290795.3,ENST00000290795.3.exon12,ENST00000355105.3,ENST00000355105.3.exon13,ENST00000479235.1,ENST00000479235.1.exon05,NM_021639,NM_021639.exon13	chr1	-	45627761	45627793	1	45627781	45627802
CGGCGGCGGGTGGCCTGCCCAAC	gene/MAST2,ENST00000361297.2,ENST00000361297.2.exon01,ENST00000372009.2,ENST00000372009.2.exon01,NM_015112,NM_015112.exon01	chr1	+	45803629	45803652	1	45803629	45803667
CTTGCTCCGGAGGTCCGAAACACGTATTTTAA	gene/EFCAB14,gene/KIAA0494,ENST00000371933.3,ENST00000371933.3.exon01,ENST00000544071.1,ENST00000544071.1.exon01,NM_014774,NM_014774.exon01	chr1	-	46718493	46718525	1	46718504	46718524
CTTATCGGGGGCGGGCGGACCCGCGGCAGTGCCTTATCTCTGCGGCGCACACGGCC	regulation/ENST00000371884.2	chr1	-	47232347	47232403	1	47232341	47232361
ATTGTCAGCTTTAGTCTGACATAATCTAAGGGTATGGGGCAAGGATCACATCTAATGCTTGTG	gene/CMPK1,ENST00000371873.5,ENST00000371873.5.exon06,ENST00000450808.2,NM_001136140,NM_001136140.exon05,NM_016308,NM_016308.exon06	chr1	+	47377396	47377459	1	47377448	47377470
AGAGGCGGGGCCGGAGTCGGCGGTGGCGCTCCTTGGAGCCGGCTCCCGCTCCTACCCTGCAA	gene/STIL,regulation/ENST00000243182.6,regulation/ENST00000396221.2,ENST00000337817.5,ENST00000337817.5.exon01,ENST00000360380.3,ENST00000360380.3.exon01,ENST00000371877.3,ENST00000371877.3.exon01,NM_001048166,NM_001048166.exon01,NM_003035,NM_003035.exon01	chr1	-	47314062	47314124	1	47314061	47314124
TCCGCCATGGCCCTTTGGGTGGGGTGAG		chr1	-	47509243	47509271	1	47509266	47509296
TGTTCTACAGTCCTATGATCA	gene/SPATA6,ENST00000371843.3,ENST00000371843.3.intron03,ENST00000371847.3,ENST00000371847.3.intron03,ENST00000396199.3,ENST00000396199.3.intron03,ENST00000463938.1,ENST00000463938.1.intron02,NM_019073,NM_019073.intron03	chr1	-	48414673	48414694	1	48414672	48414693
ATGCAGAATTCAAAGTGATCTCCTAGCTTGTAAGCAAACTGAGATGCAC	gene/RNF11,60867_1_+_72,ENST00000242719.3,ENST00000242719.3.exon03,ENST00000494873.1,NM_014372,NM_014372.exon03	chr1	+	51271959	51272008	1	51271938	51271961
						2	51271979	51272000
AAGAAAGTTATCTACTAGATTA	gene/KTI12,gene/TXNDC12,ENST00000371614.1,ENST00000371614.1.exon01,ENST00000371626.4,ENST00000371626.4.intron02,ENST00000472624.1,ENST00000472624.1.intron02,NM_015913,NM_015913.intron02,NM_138417,NM_138417.exon01	chr1	-	52032134	52032156	1	52032106	52032136
GTTGTGCTGAGCGGCGCTCGGCGAACTGTGTGG	gene/TXNDC12,regulation/ENST00000472624.1,ENST00000371626.4,ENST00000371626.4.exon01,ENST00000472624.1,ENST00000472624.1.exon01,NM_015913,NM_015913.exon01	chr1	-	52055158	52055191	1	52055161	52055189
AATGGGTAACATATCTTTGGTATGGTTGCCTTAGATTAACTTACCTAG	gene/BTF3L4,ENST00000313334.8,ENST00000313334.8.exon06,ENST00000472944.2,ENST00000472944.2.exon05,ENST00000484036.1,ENST00000489308.2,NM_001136497,NM_001136497.exon05,NM_001243767,NM_001243767.exon05,NM_152265,NM_152265.exon06	chr1	+	52087346	52087394	1	52087355	52087405
TAGCCTACAATGTTTATTTCAGTCAATATTCCTTTATCTGGGT	gene/SELRC1,ENST00000371538.3,ENST00000371538.3.exon03,ENST00000486918.1,NM_023077,NM_023077.exon03	chr1	-	52687513	52687556	1	52687502	52687519
ACTCCTACCAGGGCTTTCTTGGCTTTGGC	gene/LRP8,ENST00000306052.6,ENST00000306052.6.exon19,ENST00000347547.2,ENST00000354412.3,ENST00000371454.2,ENST00000465675.1,NM_001018054,NM_001018054.exon18,NM_004631,NM_004631.exon19,NM_017522,NM_017522.exon16,NM_033300,NM_033300.exon17	chr1	-	53246108	53246137	1	53246119	53246140
CGGGCCGCGGGGCAGGGACTTCTGCGCGCCGCTGCTCGCCTGGCCCACT	gene/RP5-1024G6.7,repeat/GC_rich,ENST00000569869.1,ENST00000569869.1.exon01	chr1	+	53220681	53220730	1	53220699	53220738
CAGATCTGTATTGTATTTGGTAGGTAAGG	gene/TMEM48,ENST00000371429.3,ENST00000371429.3.exon18,ENST00000540001.1,ENST00000540001.1.exon17,NM_001168551,NM_001168551.exon18,NM_018087,NM_018087.exon18,NR_033142,NR_033142.exon17	chr1	-	53765986	53766015	1	53765965	53765990
						2	53766009	53766027
AGGATAGATTTGGAGTTGTCCAGACGACACTACCAGCTATCCTTAATACTTT	gene/TMEM48,ENST00000234725.8,ENST00000234725.8.exon15,ENST00000371429.3,ENST00000371429.3.exon16,ENST00000537333.1,ENST00000537333.1.exon14,ENST00000540001.1,ENST00000540001.1.exon15,NM_001168551,NM_001168551.exon16,NM_018087,NM_018087.exon16,NR_033142,NR_033142.exon15	chr1	-	53787173	53787225	1	53787213	53787235
TGACGACTTGGTATGTCTCATG	gene/TMEM48,ENST00000234725.8,ENST00000234725.8.exon07,ENST00000371429.3,ENST00000371429.3.exon08,ENST00000537333.1,ENST00000537333.1.intron06,ENST00000540001.1,ENST00000540001.1.exon08,NM_001168551,NM_001168551.exon08,NM_018087,NM_018087.exon08,NR_033142,NR_033142.exon07	chr1	-	53807683	53807705	1	53807699	53807720
ATCAGCTGGACATACTGCTGGAGTCCAGTGCTTTCTTTCCGTCACCCTGGGGATAG	gene/HEATR8-TTC4,gene/MROH7,gene/TTC4,ENST00000371281.3,ENST00000371281.3.exon10,ENST00000371284.5,ENST00000371284.5.exon10,ENST00000460155.1,ENST00000460155.1.exon17,NM_004623,NM_004623.exon10,NR_037639,NR_037639.exon33,NR_037640,NR_037640.exon33,NR_037641,NR_037641.exon33	chr1	+	54741575	54741631	1	54741619	54741645
TCAGGCTCTTACAGCCACAGGCACTGTGTCTACTGTCTGGAAGACATGTCCCCATGGCTGTGGGGCCGCT	gene/DHCR24,ENST00000371269.3,ENST00000371269.3.exon09,NM_014762,NM_014762.exon09	chr1	-	54849661	54849731	1	54849701	54849722
TGAGTGGTCAGGCATCTTCCCTTCACTCAAGCTTGGCTGCTTTCCTA	gene/DHCR24,ENST00000371269.3,ENST00000371269.3.exon09,ENST00000535035.1,ENST00000535035.1.exon09,ENST00000537443.1,ENST00000537443.1.exon06,NM_014762,NM_014762.exon09	chr1	-	54852154	54852201	1	54852156	54852174
AGGGCTGGGCCGGGCCGCAGCCGCGCCTGAGCGCCTCACCGCACTAGCTCGGCTCGCAGGACCCA	gene/USP24,regulation/ENST00000294383.6,regulation/ENST00000407756.1,NM_015306,NM_015306.exon01	chr1	-	55215276	55215341	1	55215274	55215335
TTCTTCATCCATAGCCTGATAAG	gene/PRKAA2,ENST00000371244.4,ENST00000371244.4.exon09,NM_006252,NM_006252.exon09	chr1	+	56713245	56713268	1	56713257	56713280
CCAGGAAGCTCTCTTTTCTAAGTCTTCCA	gene/MYSM1,ENST00000472487.1,ENST00000472487.1.exon08,ENST00000493821.1,ENST00000493821.1.exon04,NM_001085487,NM_001085487.exon08	chr1	-	58682214	58682243	1	58682232	58682250
ATGAAAGCTGATTACTGTCAATAAACAGC	gene/JUN,ENST00000371222.2,ENST00000371222.2.exon01,NM_002228,NM_002228.exon01	chr1	-	58781504	58781533	1	58781472	58781539
ATGAACTCTTTCTGGCCTGCCTTCGTTAACT	gene/JUN,ENST00000371222.2,ENST00000371222.2.exon01,NM_002228,NM_002228.exon01	chr1	-	58781564	58781595	1	58781569	58781593
GAAGGACTTGGCGCGCCCTCCCTTGGCGTGGAGCCAGGGAGCG	gene/JUN,ENST00000371222.2,ENST00000371222.2.exon01,NM_002228,NM_002228.exon01	chr1	-	58781856	58781899	1	58781847	58781870
						2	58781878	58781897
AACTAAAGCCAAGGGTATCCAAGTTGGACTGGGTTGCGTCCT	gene/JUN,ENST00000371222.2,ENST00000371222.2.exon01,NM_002228,NM_002228.exon01	chr1	-	58781926	58781968	1	58781937	58781957
AGCTAGCGCCTGTGGCTCCCGGGCTGGTGTTTCGGGAGT	gene/JUN,ENST00000371222.2,ENST00000371222.2.exon01,NM_002228,NM_002228.exon01	chr1	-	58783854	58783893	1	58783851	58783925
ACAGCGTTTGCTGAAAATAGAAATTCTGAGACTAGTGATACTACTG	gene/USP1,ENST00000339950.4,ENST00000339950.4.exon09,ENST00000371146.1,ENST00000371146.1.exon09,NM_001017415,NM_001017415.exon09,NM_001017416,NM_001017416.exon09,NM_003368,NM_003368.exon09	chr1	+	62450699	62450745	1	62450713	62450734
						2	62450739	62450762
TTAAAGGAGTATGAGGGGAAGTGGTTGCTTTTTGATGATTCTGAAGTCAAAGTTACTGAAGAGAAGGACTTTCTGAATTCTCTTTCCCCT	gene/USP1,ENST00000339950.4,ENST00000339950.4.exon09,ENST00000371146.1,ENST00000371146.1.exon09,NM_001017415,NM_001017415.exon09,NM_001017416,NM_001017416.exon09,NM_003368,NM_003368.exon09	chr1	+	62450840	62450930	1	62450889	62450913
CATGGTCGGGCCTGGTTAGTACTTGGATGG	repeat/5S	chr1	-	64689124	64689154	1	64689127	64689152
CGCCTCTCGCGGGTCCGCAGGCGGGGCCGGGCGCCGCCACC		chr1	-	64744846	64744887	1	64744826	64744881
						2	64744883	64744904
TCAGTTATCACAGTGCTGATGCTGTCTATTCTAAAGGTACAGTACTGTGATAACTGAA	gene/MIR101-1,regulation/ENST00000580455.1,regulation/NR_037443,77702_0_-_230,ENST00000362265.1,ENST00000362265.1.exon01,NR_029516,NR_029516.exon01,hsa-mir-101-1	chr1	-	65058441	65058499	1	65058438	65058519
GGCTCTCGCTTGCACTGCAGCCTTTATGGTGAGCAGCGCCCTGGGCCAA	gene/MIER1,ENST00000355977.6,ENST00000355977.6.intron01,ENST00000357692.2,ENST00000357692.2.intron01,ENST00000371012.2,ENST00000371012.2.intron01,ENST00000371014.1,ENST00000371014.1.intron01,ENST00000371016.1,ENST00000371016.1.intron01,ENST00000371018.3,ENST00000371018.3.intron01,ENST00000401041.1,ENST00000401041.1.intron01,NM_001077700,NM_001077700.intron01,NM_001077702,NM_001077702.intron01,NM_…	chr1	+	66925506	66925555	1	66925497	66925520
						2	66925533	66925555
AAGATATATCTCTACCTTCTCATTTGAATATCTTTAGT	gene/MIER1,ENST00000355356.3,ENST00000355356.3.exon13,ENST00000355977.6,ENST00000355977.6.intron13,ENST00000357692.2,ENST00000357692.2.exon15,ENST00000371014.1,ENST00000371014.1.intron14,ENST00000371016.1,ENST00000371016.1.intron15,ENST00000371018.3,ENST00000371018.3.intron15,ENST00000401041.1,ENST00000401041.1.exon14,ENST00000401042.3,ENST00000401042.3.intron13,NM_001077700,NM_001077700.exon14,N…	chr1	+	66985130	66985168	1	66985118	66985140
						2	66985156	66985193
ATTCAGATTTACTAATTTTGGTAAATCTGAATGAACTAAAGATGTATCTG	gene/MIER1,ENST00000355356.3,ENST00000355356.3.exon13,ENST00000355977.6,ENST00000355977.6.intron13,ENST00000357692.2,ENST00000357692.2.exon15,ENST00000371014.1,ENST00000371014.1.intron14,ENST00000371016.1,ENST00000371016.1.intron15,ENST00000371018.3,ENST00000371018.3.intron15,ENST00000401041.1,ENST00000401041.1.exon14,ENST00000401042.3,ENST00000401042.3.intron13,NM_001077700,NM_001077700.exon14,N…	chr1	+	66985170	66985220	1	66985156	66985193
TGACATTACTCTTCTTGAGACTTGTATATGCAAGAAA	gene/SERBP1,ENST00000370994.4,ENST00000370994.4.exon08,NM_001018067,NM_001018067.exon08,NM_001018068,NM_001018068.exon08,NM_001018069,NM_001018069.exon08,NM_015640,NM_015640.exon08	chr1	-	67408295	67408332	1	67408269	67408295
						2	67408326	67408348
TGGTAATTATCTCTTCTCTCTTCCTCCATTA	gene/SERBP1,ENST00000361219.6,ENST00000370990.5,ENST00000370994.4,ENST00000370994.4.exon08,ENST00000370995.2,ENST00000370995.2.exon08,NM_001018067,NM_001018067.exon08,NM_001018068,NM_001018068.exon08,NM_001018069,NM_001018069.exon08,NM_015640,NM_015640.exon08	chr1	-	67411945	67411976	1	67411944	67411965
TTCCTTTGTGAACCCTTCTGTTCAAAGCTTTTGCATGCTTAAGGATTCCAAAC	gene/SERBP1,ENST00000361219.6,ENST00000361219.6.exon08,ENST00000370990.5,ENST00000370990.5.exon08,ENST00000370994.4,ENST00000370994.4.exon08,ENST00000370995.2,ENST00000370995.2.exon08,NM_001018067,NM_001018067.exon08,NM_001018068,NM_001018068.exon08,NM_001018069,NM_001018069.exon08,NM_015640,NM_015640.exon08	chr1	-	67413129	67413182	1	67413109	67413160
						2	67413167	67413208
TTGGCTCGGCGCGGCCCGCTGCAATCCGTGGAGGAACGCGC	gene/SERBP1,ENST00000361219.6,ENST00000361219.6.exon01,ENST00000370990.5,ENST00000370990.5.exon01,ENST00000370994.4,ENST00000370994.4.exon01,ENST00000370995.2,ENST00000370995.2.exon01,NM_001018067,NM_001018067.exon01,NM_001018068,NM_001018068.exon01,NM_001018069,NM_001018069.exon01,NM_015640,NM_015640.exon01	chr1	-	67430315	67430356	1	67430287	67430357
GCCCGCGCTTCTGCGCTCACTGGCCCCGCCCGCTGCCCCCA	gene/GADD45A,ENST00000370985.3,ENST00000370985.3.intron01,ENST00000370986.4,ENST00000370986.4.intron02,ENST00000460575.1,ENST00000460575.1.exon02,NM_001199741,NM_001199741.intron01,NM_001199742,NM_001199742.intron02,NM_001924,NM_001924.intron02	chr1	+	67686307	67686348	1	67686289	67686310
						2	67686329	67686349
CGATAACGTGGTGTTGTGCCTGCTGGCG	gene/GADD45A,ENST00000370985.3,ENST00000370985.3.exon02,ENST00000370986.4,ENST00000370986.4.exon03,ENST00000460575.1,ENST00000460575.1.exon02,NM_001199741,NM_001199741.exon02,NM_001199742,NM_001199742.intron02,NM_001924,NM_001924.exon03	chr1	+	67686355	67686383	1	67686372	67686392
AACACAATACCTACAATAAACTGGTATG	gene/GADD45A,ENST00000370985.3,ENST00000370986.4,ENST00000370986.4.exon04,NM_001199741,NM_001199741.exon03,NM_001199742,NM_001199742.exon03,NM_001924,NM_001924.exon04	chr1	+	67688293	67688321	1	67688301	67688331
GGGCTCCTTCCTCCGCGCCGGG	gene/GNG12-AS1,gene/LOC100289178,repeat/GC_rich,ENST00000413628.1,ENST00000413628.1.intron01,ENST00000420587.1,ENST00000420587.1.intron01,NR_040077,NR_040077.intron01	chr1	+	67833493	67833515	1	67833512	67833538
TTCAAGCTTCACTTTTGTGCAGTAGAAACAAAAGTAGGCTACAG	gene/SRSF11,ENST00000370949.1,ENST00000370949.1.exon10,ENST00000370950.3,ENST00000370950.3.exon13,ENST00000370951.1,ENST00000484162.1,ENST00000484162.1.exon11,NM_001190987,NM_001190987.exon13,NM_004768,NM_004768.exon13	chr1	+	70251887	70251931	1	70251891	70251929
CCAAAGAATTCTCCTTTTGGGCTTTCTGGTTTTATTTTAAGCCCAAAGGTGAATTTTTTGGGA	gene/MIR186,gene/ZRANB2,regulation/ENST00000477096.1,81930_0_-_105,ENST00000254821.6,ENST00000254821.6.intron08,ENST00000370920.3,ENST00000370920.3.intron08,ENST00000384988.1,ENST00000384988.1.exon01,NM_005455,NM_005455.intron08,NM_203350,NM_203350.intron08,NR_029707,NR_029707.exon01,hsa-mir-186	chr1	-	71067640	71067703	1	71067638	71067724
GTTTCCATAGTGTAGTGGTTATCACATTCGCCTCAC	repeat/tRNA-Val-GTG	chr1	-	73806947	73806983	1	73806947	73806983
TTACACCGCGGTCCCCTTATTTGGATCTGCGGGAATGTGGGCTGGAGAGGTCCTGCCG	gene/ST6GALNAC3,ENST00000328299.3,ENST00000328299.3.exon01,NM_001160011,NM_001160011.exon01,NM_152996,NM_152996.exon01	chr1	+	76074723	76074781	1	76074781	76074803
TCAGAGCACCCGTATCATTTATGGAGGCTCTGTGACTG		chr1	+	76700393	76700431	1	76700410	76700450
TGTCCCAGGCCCCCATGGACCTCCTGGGCCTCCAGGGCCTGGAACTCCAAT	gene/FUBP1,ENST00000370767.1,ENST00000370767.1.exon15,ENST00000370768.2,ENST00000370768.2.exon15,ENST00000436586.2,ENST00000436586.2.exon16,NM_003902,NM_003902.exon15	chr1	-	77960397	77960448	1	77960394	77960416
TTGTGTGTCACCCCTGTTTATTCTTGAACAGAGGG	gene/LPHN2,ENST00000271029.4,ENST00000271029.4.exon22,ENST00000319517.6,ENST00000319517.6.exon20,ENST00000335786.5,ENST00000335786.5.exon21,ENST00000359929.3,ENST00000370713.1,ENST00000370713.1.exon19,ENST00000370715.1,ENST00000370715.1.exon22,ENST00000370717.2,ENST00000370717.2.exon23,ENST00000370721.1,ENST00000370723.1,ENST00000370725.1,ENST00000370727.1,ENST00000370728.1,ENST00000370728.1.exon…	chr1	+	81992098	81992133	1	81992085	81992109
						2	81992111	81992134
GAATATATCTCTATTTGAGAATAGACC	gene/BCL10,ENST00000370580.1,ENST00000370580.1.exon03,NM_003921,NM_003921.exon03	chr1	-	85267315	85267342	1	85267342	85267371
GGCCCGCGCGCATCCCGCGCGCCCACTCCGGCGCTCGCGGGTCTCGC		chr1	+	85465231	85465278	1	85465217	85465240
						2	85465255	85465289
GAGAAGGGGGGTCGCTGCGGTGGTTCTCTCGCTGTCGCTCT	gene/HS2ST1,ENST00000370550.5,ENST00000370550.5.exon01,ENST00000370551.4,ENST00000370551.4.exon01,NM_001134492,NM_001134492.exon01,NM_012262,NM_012262.exon01	chr1	+	86914887	86914928	1	86914911	86914932
GCGGTTGGTCCCAGAGCTGCAGC	regulation/ENST00000337338.5,regulation/ENST00000394593.3,regulation/NM_001134479,regulation/NM_018103	chr1	+	89820971	89820994	1	89820971	89820994
TCGCCACGGCCAGGGGAGCGCTGGGTGCCCACCATGGCAGTTATG	gene/LRRC8D,ENST00000337338.5,ENST00000337338.5.intron01,ENST00000394593.3,ENST00000394593.3.intron01,NM_001134479,NM_001134479.intron01,NM_018103,NM_018103.intron01	chr1	+	89843484	89843529	1	89843484	89843505
GAAGTCTGCGGCACGGAGCACTGCTAGTGTCG	gene/LRRC8D,ENST00000337338.5,ENST00000337338.5.intron02,ENST00000394593.3,ENST00000394593.3.intron02,NM_001134479,NM_001134479.intron02,NM_018103,NM_018103.intron02	chr1	+	89843820	89843852	1	89843822	89843845
ATCATTTAGATGGGAATAGTCACTTTCGCCATC	gene/ZNF644,ENST00000337393.5,ENST00000337393.5.exon03,ENST00000347275.5,ENST00000347275.5.intron02,ENST00000361321.5,ENST00000361321.5.intron02,ENST00000370440.1,ENST00000370440.1.exon03,ENST00000467231.1,ENST00000467231.1.intron03,NM_016620,NM_016620.intron02,NM_032186,NM_032186.intron02,NM_201269,NM_201269.exon03	chr1	-	90940029	90940062	1	90940022	90940038
GCTAAACCCAGCAATTTTCTATGATTTTTTCAGATATAGA	gene/RPL5,ENST00000370321.3,ENST00000370321.3.exon08,NM_000969,NM_000969.exon08	chr1	+	92841860	92841900	1	92841875	92841924
ATTTTATTGCACAGGGTTAACAAACAGTATGTTGCCAG	gene/MTF2,ENST00000370298.4,ENST00000370298.4.exon15,ENST00000370303.4,ENST00000540243.1,ENST00000540243.1.exon13,ENST00000545708.1,ENST00000545708.1.exon16,NM_001164391,NM_001164391.exon16,NM_001164392,NM_001164392.exon14,NM_001164393,NM_001164393.exon13,NM_007358,NM_007358.exon15	chr1	+	93138093	93138131	1	93138113	93138150
TGACATTATTGTCTCCATAATTG	gene/DR1,ENST00000370267.1,ENST00000370272.3,ENST00000370272.3.exon03,ENST00000481583.1,NM_001938,NM_001938.exon03	chr1	+	93361676	93361699	1	93361688	93361710
AGGGGGTATAGCTCAGGTGGTAGAGCATTTGACT	repeat/tRNA-Cys-TGY,chr1.tRNA127-CysGCA	chr1	-	93516316	93516350	1	93516249	93516349
GGTGGCTCCGTGGCGCAATGGATAGCGCATTGGACTTCTAGAGGCTGAAGGCATTCAAAGGTTCCGGGTTCGAGTCCCGGCGGAGTCGT	gene/RP4-561L24.3,repeat/tRNA-Arg-AGA,ENST00000390220.1,ENST00000565336.1,ENST00000565336.1.exon01,NR_030621,chr1.tRNA9-ArgTCT	chr1	+	93847569	93847658	1	93847567	93847709
GGTTGGGGCGGCTGCTCGCTCGCGCGCAGAACGCGGCGGTCAGCTGCGCCCGGC	regulation/ENST00000413103.1	chr1	+	94247842	94247896	1	94247842	94247865
						2	94247876	94247901
AAGTAGGGGGAATATCTCCCCCTTTTCCCTCATAGCCTCTAG	gene/PRMT6,ENST00000361318.5,ENST00000361318.5.exon01,ENST00000370078.1,ENST00000370078.1.exon01,NM_018137,NM_018137.exon01	chr1	+	107057936	107057978	1	107057948	107057998
ACAGCGTGCTTATTATTGGGCATTTAGCCTCAAAAG	gene/PRMT6,ENST00000361318.5,ENST00000361318.5.exon01,ENST00000370078.1,ENST00000370078.1.exon01,NM_018137,NM_018137.exon01	chr1	+	107058061	107058097	1	107058055	107058075
						2	107058094	107058123
CTCGGGTGGGGTCTCCGCTCCTGCGC	gene/SLC25A24,ENST00000565488.1,ENST00000565488.1.exon01,ENST00000569674.1,ENST00000569674.1.exon01,NM_013386,NM_013386.exon01	chr1	-	108200296	108200322	1	108200272	108200296
ATTCAGGCTGCTTTGGTTCAAATC	repeat/MIR	chr1	-	108498454	108498478	1	108498441	108498483
AAGAGTCCTCCATATGTGGGCTTAACATATGTACCACTCCATTTT	gene/PRPF38B,ENST00000370021.1,ENST00000370021.1.exon07,ENST00000370025.4,ENST00000370025.4.exon06,NM_018061,NM_018061.exon06,NR_037185,NR_037185.exon07	chr1	+	108701725	108701770	1	108701768	108701801
TTTGCTTCAGAAACTTGTTAACTTCAGTTTTTTGAATGCAACA	gene/WDR47,ENST00000357672.3,ENST00000357672.3.exon14,ENST00000361054.3,ENST00000361054.3.exon14,ENST00000369962.3,ENST00000369962.3.exon15,ENST00000369965.4,ENST00000369965.4.exon15,ENST00000400794.3,ENST00000400794.3.exon15,NM_001142550,NM_001142550.exon15,NM_001142551,NM_001142551.exon15,NM_014969,NM_014969.exon15	chr1	-	108970706	108970749	1	108970703	108970724
TTATCAAGGACATTTAAGGAATCCTGATCCTCAGAACTTCTCTGGGACAATTTCA	gene/PSMA5,ENST00000271308.4,ENST00000271308.4.exon09,ENST00000490870.1,ENST00000490870.1.exon09,ENST00000538610.1,ENST00000538610.1.exon08,NM_001199772,NM_001199772.exon08,NM_001199773,NM_001199773.exon09,NM_001199774,NM_001199774.exon09,NM_002790,NM_002790.exon09	chr1	-	109401974	109402029	1	109402005	109402029
GGACGGCGGCTCCAGTCGGCGGCTCCCCTCA		chr1	-	109484152	109484183	1	109484151	109484175
GGGTAGAGAGGGCAGTGGGAGGTAAGAGCTCTTCACCCTTCACCACCTTCTCCACCCAGCA	gene/MIR197,ENST00000384976.2,ENST00000384976.2.exon01,NR_029583,NR_029583.exon01,hsa-mir-197	chr1	+	109598901	109598962	1	109598876	109598963
TCTTGTGGCCGCCGTCGCTGTCCGGCTGCCTTGGGCTGCCGAACA	gene/AHCYL1,regulation/ENST00000475081.1,ENST00000369799.5,ENST00000369799.5.exon01,NM_001242673,NM_001242673.exon01,NM_006621,NM_006621.exon01	chr1	+	109984839	109984884	1	109984843	109984865
						2	109984872	109984911
CTTGAGCCAAGGGTGGGAGCTGGAGCAGGTGCTG	gene/RBM15,ENST00000369784.3,ENST00000369784.3.exon01,ENST00000487146.2,ENST00000487146.2.exon01,ENST00000602849.1,ENST00000602849.1.exon01,NM_001201545,NM_001201545.exon01,NM_022768,NM_022768.exon01	chr1	+	110340437	110340471	1	110340464	110340485
GTTTCATCTCCTCTTTGTTCTGTTATGGACACAGAGG		chr1	+	110365321	110365358	1	110365319	110365341
						2	110365350	110365377
TCCCCGCCGTCGTACCTGTGC	gene/LOC440600,gene/RP5-1074L1.1,gene/TCONS_00000094,gene/TCONS_00001624,ENST00000449169.1,ENST00000449169.1.intron01,NR_036595,NR_036595.intron01,TCONS_00000094,TCONS_00000094.intron01,TCONS_00001624,TCONS_00001624.intron01	chr1	-	110338647	110338668	1	110338658	110338681
CCGGAGTGGTCGGTGGGTGGGATGGAGGCGA	gene/HBXIP,gene/LAMTOR5,ENST00000256644.4,ENST00000256644.4.exon01,ENST00000474861.2,ENST00000474861.2.exon01,ENST00000483260.1,ENST00000483260.1.exon01,ENST00000602318.1,ENST00000602318.1.exon01,NM_006402,NM_006402.exon01	chr1	-	110407610	110407641	1	110407611	110407636
CCAGGAGCCTTCCGGTTTCTGCGCGGTGC	gene/LRIF1,ENST00000369763.4,ENST00000369763.4.exon01,ENST00000485275.2,ENST00000485275.2.exon01,NM_001006945,NM_001006945.exon01,NM_018372,NM_018372.exon01	chr1	-	110963882	110963911	1	110963873	110963928
GGCTCGGAGCGCAGGCTCAGCTCCGCGCT	gene/FAM212B,regulation/ENST00000534365.1,ENST00000357260.5,ENST00000357260.5.exon01,ENST00000444059.2,ENST00000444059.2.intron01,ENST00000534365.1,ENST00000534365.1.exon01,NM_019099,NM_019099.exon01,NM_198926,NM_198926.intron01	chr1	-	111739352	111739381	1	111739314	111739395
ACTTCCGGGAGGAAGCGCCCTCCTGGGTCCTGGGCTTCAGGGTGGGCTCGCGCCCCTCCCGGC		chr1	-	112395958	112396021	1	112395945	112395965
						2	112395969	112395991
						3	112395997	112396019
TAATTCCTTCTCTTTTTTCAGAGAAGGCCTTACA	gene/SLC16A1,ENST00000369626.3,ENST00000369626.3.exon05,ENST00000538576.1,ENST00000538576.1.exon05,NM_001166496,NM_001166496.exon05,NM_003051,NM_003051.exon05	chr1	-	112912670	112912704	1	112912690	112912707
TCAACCCCTCTCAGGTACCTTTTCTTGGGATGCTTATTAGAAGCCAA	gene/SLC16A1,ENST00000369626.3,ENST00000369626.3.exon05,ENST00000538576.1,ENST00000538576.1.exon05,NM_001166496,NM_001166496.exon05,NM_003051,NM_003051.exon05	chr1	-	112913204	112913251	1	112913236	112913255
CTAGCAGTGGTCCTTCTACTGACAGTGC		chr1	+	113129355	113129383	1	113129358	113129378
CCCGCCCAGCCTTGGTCCAGGCTCCGGGTCCGAGG		chr1	+	113759590	113759625	1	113759577	113759652
CGAGGCTCAACAATTTACACTGGATACCCGCTGAGTCCTACCAAG	gene/HIPK1,ENST00000340480.4,ENST00000340480.4.exon15,ENST00000369553.1,ENST00000369553.1.exon14,ENST00000369554.2,ENST00000369554.2.exon15,ENST00000369555.2,ENST00000369555.2.exon15,ENST00000369558.1,ENST00000369558.1.exon16,ENST00000369561.4,ENST00000369561.4.exon16,ENST00000406344.1,ENST00000406344.1.exon13,ENST00000426820.2,ENST00000426820.2.exon16,ENST00000443627.1,ENST00000443627.1.exon16,N…	chr1	+	113973443	113973488	1	113973486	113973504
AAGCCCCCGTGGACCCTAAGTTGTTCACCGGGATTTATCAG	gene/HIPK1,ENST00000340480.4,ENST00000340480.4.exon15,ENST00000369554.2,ENST00000369554.2.exon15,ENST00000369558.1,ENST00000369558.1.exon16,ENST00000406344.1,ENST00000406344.1.exon13,ENST00000443627.1,ENST00000443627.1.exon16,NM_181358,NM_181358.exon14,NM_198268,NM_198268.exon16,NM_198269,NM_198269.exon15	chr1	+	113975201	113975242	1	113975190	113975211
TACCTTGCTTCTGTGAGAATTCAGGAAGCAGGT	gene/HIPK1,ENST00000340480.4,ENST00000340480.4.exon15,ENST00000369554.2,ENST00000369554.2.exon15,ENST00000369558.1,ENST00000369558.1.exon16,ENST00000406344.1,ENST00000406344.1.exon13,ENST00000443627.1,ENST00000443627.1.exon16,NM_181358,NM_181358.exon14,NM_198268,NM_198268.exon16,NM_198269,NM_198269.exon15	chr1	+	113975418	113975451	1	113975418	113975439
TTGGGGGGAATCTGGTGAAGGGTTCTGAATATCTCCCTC	gene/CSDE1,ENST00000261443.5,ENST00000261443.5.exon18,ENST00000339438.6,ENST00000339438.6.exon19,ENST00000358528.4,ENST00000358528.4.exon20,ENST00000369530.1,ENST00000369530.1.exon20,ENST00000438362.2,ENST00000438362.2.exon20,ENST00000483407.1,ENST00000483407.1.exon02,ENST00000530886.1,ENST00000530886.1.exon18,ENST00000534699.1,ENST00000534699.1.exon19,NM_001007553,NM_001007553.exon20,NM_00113052…	chr1	-	114718089	114718128	1	114718118	114718134
ATCTACTTCTCCTCAAATAGGAGATAA	gene/CSDE1,ENST00000261443.5,ENST00000261443.5.exon11,ENST00000339438.6,ENST00000339438.6.exon12,ENST00000358528.4,ENST00000358528.4.exon13,ENST00000369530.1,ENST00000369530.1.exon13,ENST00000438362.2,ENST00000438362.2.exon13,ENST00000530886.1,ENST00000530886.1.exon11,ENST00000534699.1,ENST00000534699.1.exon12,NM_001007553,NM_001007553.exon13,NM_001130523,NM_001130523.exon13,NM_001242891,NM_00124…	chr1	-	114726983	114727010	1	114726986	114727039
ATGCTATTAGGATTAAAAAACTTCCCAAGGGCACG	gene/CSDE1,ENST00000261443.5,ENST00000261443.5.exon10,ENST00000339438.6,ENST00000339438.6.exon11,ENST00000358528.4,ENST00000358528.4.exon12,ENST00000369530.1,ENST00000369530.1.exon12,ENST00000438362.2,ENST00000438362.2.exon12,ENST00000530886.1,ENST00000530886.1.exon10,ENST00000534699.1,ENST00000534699.1.exon11,NM_001007553,NM_001007553.exon12,NM_001130523,NM_001130523.exon12,NM_001242891,NM_00124…	chr1	-	114730362	114730397	1	114730319	114730376
						2	114730384	114730406
ATTAACATCTGCTCGTGCAGCTGAGATCCTGGCGCGAGATG	gene/ATP1A1,ENST00000295598.5,ENST00000295598.5.exon04,ENST00000369496.4,ENST00000369496.4.exon04,ENST00000537345.1,ENST00000537345.1.exon04,NM_000701,NM_000701.exon04,NM_001160233,NM_001160233.exon04,NM_001160234,NM_001160234.exon04	chr1	+	116387289	116387330	1	116387293	116387311
ACATTGCCTTCTTTTCAACCAATTGTGTTGAAG	gene/ATP1A1,ENST00000295598.5,ENST00000295598.5.exon07,ENST00000369496.4,ENST00000369496.4.exon07,ENST00000491156.1,ENST00000491156.1.exon02,ENST00000537345.1,ENST00000537345.1.exon07,NM_000701,NM_000701.exon07,NM_001160233,NM_001160233.exon07,NM_001160234,NM_001160234.exon07	chr1	+	116388986	116389019	1	116388962	116388989
CTTCTCTGTTTTGGCCATGTGTGTACTCACAG	gene/MIR942,gene/TTF2,ENST00000369466.3,ENST00000369466.3.intron18,ENST00000401111.1,ENST00000401111.1.exon01,NM_003594,NM_003594.intron18,NR_030640,NR_030640.exon01,hsa-mir-942	chr1	+	117094655	117094687	1	117094636	117094718
ACATGGCCGAAACAGAGAAGTTA	gene/MIR942,gene/TTF2,ENST00000369466.3,ENST00000369466.3.intron18,ENST00000401111.1,ENST00000401111.1.exon01,NM_003594,NM_003594.intron18,NR_030640,NR_030640.exon01,hsa-mir-942	chr1	+	117094695	117094718	1	117094636	117094718
ACTTCTCTGTTTCGGCCATGTGT		chr1	-	117094693	117094716	1	117094692	117094715
AGAATCGGCGGGGCGGCCCAGAACTTGGTTGGGAAGAATCGCCAGTCC		chr1	-	119712606	119712654	1	119712588	119712649
TGTTAACTAAAAGGTTGGCGGTTCGAACCCACCCAGAGGCGTCGCTGATATT	repeat/tRNA-Asn-AAC,chr1.tRNA124-AsnGTT	chr1	-	143879820*	143879872*	1	143879819*	143879864*
CATGGACTTGTTTATAGAAGACAGGTCAGCTG	gene/NBPF10,ENST00000342960.5,ENST00000369338.1,ENST00000369338.1.exon16,ENST00000369339.2,ENST00000369339.2.intron17,NM_001039703	chr1	+	146065303	146065335	1	146065298	146065326
CAACCTCGGTTCGAATCCGAGTCACGGCAGGTGGTTCTAACTTGCTGGGGTGGCGGTTTTT	repeat/tRNA-His-CAY_,chr1.tRNA118-HisGTG	chr1	-	146038087	146038148	1	146038008	146038151
GCGCCGCCTGGTTAGTGGCTCGCCGTGATCGTATAGTGGTTA	repeat/tRNA-His-CAY_,chr1.tRNA118-HisGTG	chr1	-	146038023	146038065	1	146038008	146038151
ACCACTCCTCTGCTAGATGACATGGATGGCTCTCAAGACAGCCCTATCTTTATG	gene/TXNIP,ENST00000369317.4,ENST00000369317.4.exon07,ENST00000475171.1,ENST00000475171.1.intron01,NM_006472,NM_006472.exon07	chr1	+	145994061	145994115	1	145994107	145994129
TCAGAGACTCAACAGTCTCTGCAATGGAGTGTGGGTCCACCTTAGCCTCTGACTTCCTAATGTAGGAG	gene/TXNIP,134171_0_+_67,ENST00000369317.4,ENST00000369317.4.exon08,ENST00000475171.1,ENST00000475171.1.exon02,NM_006472,NM_006472.exon08	chr1	+	145993713	145993781	1	145993759	145993781
						2	145993697	145993717
GGTCAGCAGGCAATCTCCTGGGCCTTAAAG	gene/TXNIP,ENST00000369317.4,ENST00000369317.4.exon08,ENST00000475171.1,ENST00000475171.1.exon02,NM_006472,NM_006472.exon08	chr1	+	145993681	145993711	1	145993697	145993717
CAGAGCACTGAGCTCCACCCTTTTCTGAGAGTTATTACAGCCAGAAAGTGTGGGCTGAAG	gene/TXNIP,ENST00000369317.4,ENST00000369317.4.exon08,ENST00000475171.1,ENST00000475171.1.exon02,NM_006472,NM_006472.exon08	chr1	+	145992577	145992637	1	145992617	145992637
TCCTGCGCCTCTTTGGTGCTGGGAGGCGGGCCG	gene/RNF115,regulation/ENST00000369291.4,regulation/NM_014455,ENST00000369291.4,ENST00000369291.4.exon01,NM_014455,NM_014455.exon01	chr1	+	145824054	145824087	1	145824051	145824092
TGACCACTTTGGACTCTGAATACA	repeat/tRNA-Gln-CAG,chr1.tRNA114-GlnCTG	chr1	-	147005230	147005254	1	147005168	147005249
GCATGGTTCCATGGTGTAATGGTAAGCACTCTGGACT	repeat/tRNA-Gln-CAG,chr1.tRNA112-GlnCTG	chr1	-	148265146	148265183	1	148265002	148265208
AGCTTCCTTGGTGGTCTAGTGGCTAGGATTCGGTGCTTTCA	repeat/tRNA-Glu-GAA,chr1.tRNA110-PseudoTTC	chr1	-	148308956	148308997	1	148308914	148308993
TGATCGTATTGTGGTTAGTACTCTGCG	repeat/tRNA-His-CAY_	chr1	+	148318735	148318762	1	148318732	148318774
ACAGCTGGTTCCATGGGTTAATGGTGAGCACCCTGGACTCTGAATCAAGCGATCCGAGTTCAAATCTCGGTGGTACCTTGGTGTCTGCTGGCCTTT	repeat/tRNA-Gln-CAG,chr1.tRNA23-PseudoCTG	chr1	+	148353554	148353650	1	148353554	148353652
TTCCCAGGGCGTTGCTTTTCCATTGCACT	gene/U1,repeat/U1,ENST00000365538.1,ENST00000365538.1.exon01	chr1	-	148334698	148334727	1	148334559	148334747
TAGCGCGTTCGGCTGTTAACCGAAAAGTTGGTGGTTCGAGCCCACCCAGG	repeat/tRNA-Asn-AAC,chr1.tRNA25-AsnGTT	chr1	+	120844266	120844316	1	120844218	120844320
CTCAGGGCGAAGCTTATCCATTGCGTTCCGGATGTGCTGACCCCTGCGATTTCCCCAAGTGTGGG	gene/U1,repeat/U1,ENST00000384770.1,ENST00000384770.1.exon01	chr1	+	148241510*	148241575*	1	148241465*	148241589*
CCTGTCTCTGTGGCGCAATCGGTTAGCGCGTTCG	repeat/tRNA-Asn-AAC,chr1.tRNA26-AsnGTT	chr1	+	148529253	148529287	1	148248092*	148248288*
GAAAGGTTGGTGGTTCGAGCCCACCCAGGGACGCCTCTTTGAGCTTTT	repeat/tRNA-Asn-AAC,chr1.tRNA26-AsnGTT	chr1	+	148248155*	148248203*	1	148248092*	148248288*
TAGGGGACTGCGTTCGCGCTTTCCCCTGG	gene/U1,repeat/U1,ENST00000384476.1,ENST00000384476.1.exon01	chr1	-	144412713	144412742	1	144412576	144412765
TCCATGGTGTAATGGTGAGGGCTTTGGACTCTGACTACAGTGATCAGAGTTCAAGTCTCAGTGGGACCTTTCTG	repeat/tRNA-Gln-CAG,chr1.tRNA27-PseudoCTG	chr1	+	143584703	143584777	1	143584698	143584805
CCAGAGCGAGGCTTATCCATTGC	gene/U1,repeat/U1,ENST00000384619.1,ENST00000384619.1.exon01	chr1	-	143699550	143699573	1	143699537	143699583
CTCTCCCTTTTTTCCCTCCCGCCCCGGCATCT		chr1	+	143729924	143729956	1	143729874	143729979
GTGCTTGTCTCTGTGGCGCAATGGGTTAGCGCGTTCGGCT	repeat/tRNA-Asn-AAC,chr1.tRNA103-AsnGTT	chr1	-	143735959	143735999	1	143735837	143736019
TGGTTCAGTGGTAGAATTCTCGCCTCACACGCGGGACACCCGGGTTCAATTCCCGGTCAAGGCAAGAGGTT	repeat/tRNA-Gly-GGG,chr1.tRNA99-ValCAC	chr1	-	143800034	143800104	1	143800029	143800119
TTAGCGCGTTCGGCCGTTAACC	repeat/tRNA-Asn-AAC,chr1.tRNA93-AsnGTT	chr1	-	149698510	149698532	1	149698511	149698540
CGGGACCTGGCGCTCGCTCGCTCGAGTCGCCGGCTGCTTGACTCCAAAGGCTCTTTTCAGAGCCAC	gene/HIST2H2BE,137212_0_-_188,ENST00000369155.2,ENST00000369155.2.exon01,NM_003528,NM_003528.exon01	chr1	-	149886185	149886251	1	149886185	149886237
CCAAAGGCTCTTTTTAGAGCCACCCAAG	gene/HIST2H2AC,regulation/ENST00000369153.2,ENST00000331380.2,ENST00000331380.2.exon01,NM_003517,NM_003517.exon01	chr1	+	149887385	149887413	1	149887351	149887409
ACGCGCATCATCCCTCGCCATCTGCAACTAGCCGTGAGGAATGACGAAGA	gene/HIST2H2AB,regulation/ENST00000369155.2,regulation/NM_003528,ENST00000331128.3,ENST00000331128.3.exon01,NM_175065,NM_175065.exon01	chr1	-	149887638	149887688	1	149887640	149887689
TTCGCCCTGGGTAGGTGAGGCCGAGAAGGCA		chr1	+	150234752	150234783	1	150234739	150234796
AAGTGGCGCGGACCTTCATTTGGGGTTTCGGTTCCCCCCC	gene/APH1A,ENST00000360244.4,ENST00000360244.4.exon01,ENST00000369109.3,ENST00000369109.3.exon01,ENST00000414276.2,ENST00000414276.2.exon01,ENST00000461320.1,ENST00000461320.1.exon01,NM_001077628,NM_001077628.exon01,NM_001243771,NM_001243771.exon01,NM_001243772,NM_001243772.exon01,NM_016022,NM_016022.exon01,NR_045033,NR_045033.exon01,NR_045034,NR_045034.exon01,NR_045035,NR_045035.exon01	chr1	-	150268956	150268996	1	150268957	150268979
CTGGGCCTTGCTCTGGAGAGGCAG	ENST00000369035.2	chr1	-	150560768	150560792	1	150560769	150560793
CTATTGTTTTATCCTGTCTTTGGGGGCAAT	gene/MCL1,ENST00000369026.2,ENST00000369026.2.exon03,NM_001197320,NM_001197320.exon04,NM_021960,NM_021960.exon03,NM_182763,NM_182763.exon02	chr1	-	150575547	150575577	1	150575544	150575569
TTCAATAATTAGGTCTAAGTGGAGTTTTAAGGTTACTGATGACTTACAAATAATGG	gene/MCL1,ENST00000307940.3,ENST00000369026.2,ENST00000369026.2.exon03,ENST00000464132.1,NM_001197320,NM_001197320.exon04,NM_021960,NM_021960.exon03,NM_182763,NM_182763.exon02	chr1	-	150576285	150576341	1	150576301	150576335
TGGCTGTGGTACTTTTGCAGCTTTGGTGGGCTCCGGCTTCCTTCAC		chr1	+	150629808	150629854	1	150629792	150629808
						2	150629853	150629876
ACCTCTGCCAAAAAGTGGGGGCTGTACTGGGGACTGCTCGGATGATCTTTCTTAGTGCTACTTCTTTCAGCTGTC	gene/CERS2,ENST00000271688.6,ENST00000271688.6.exon11,ENST00000345896.3,ENST00000345896.3.exon10,ENST00000368954.5,ENST00000368954.5.exon11,ENST00000482825.2,ENST00000482825.2.intron03,ENST00000560793.1,ENST00000560793.1.exon06,NM_022075,NM_022075.exon11,NM_181746,NM_181746.exon11	chr1	-	150965526	150965601	1	150965554	150965574
AGGGGGTTTGTGGAGTGGGGACACCCTT	gene/CERS2,regulation/ENST00000482825.2,ENST00000271688.6,ENST00000271688.6.intron06,ENST00000345896.3,ENST00000345896.3.intron05,ENST00000368954.5,ENST00000368954.5.intron06,ENST00000560793.1,ENST00000560793.1.intron01,NM_022075,NM_022075.intron06,NM_181746,NM_181746.intron06	chr1	-	150967520	150967548	1	150967508	150967548
AAGGGTCTGTTGTTTTTCTCTCCTGTTTCTCGCTCCCTCTCT	gene/FAM63A,regulation/ENST00000493834.2,regulation/NM_001163259,regulation/NM_001163260,ENST00000312210.5,ENST00000312210.5.exon01,ENST00000361738.6,ENST00000361738.6.intron01,ENST00000361936.5,ENST00000361936.5.intron01,ENST00000470877.1,ENST00000470877.1.exon01,NM_001040217,NM_001040217.exon01,NM_001163258,NM_001163258.intron01,NM_018379,NM_018379.intron01	chr1	-	151006810	151006852	1	151006819	151006841
TTTCATGACTTTGCATATCTTTCTGGATTAGTCATGGAAGTTGG	gene/GABPB2,ENST00000368918.3,ENST00000368918.3.exon09	chr1	+	151123040	151123084	1	151123051	151123072
GCTGAGGGGGAGGGGGCTGCTAAGATGGCGTCGGCCT	gene/PIP5K1A,ENST00000368888.4,ENST00000368888.4.exon01,ENST00000368890.4,ENST00000368890.4.exon01,ENST00000409426.1,ENST00000409426.1.exon01,ENST00000441902.2,ENST00000441902.2.exon01,NM_001135636,NM_001135636.exon01,NM_001135637,NM_001135637.exon01,NM_001135638,NM_001135638.exon01,NM_003557,NM_003557.exon01	chr1	+	151198972	151199009	1	151198995	151199031
ATTTGGGGGTTAGTGGTGGAAGTAAGTT	gene/PI4KB,ENST00000271657.5,ENST00000271657.5.intron04,ENST00000368872.1,ENST00000368872.1.intron05,ENST00000368873.1,ENST00000368873.1.intron04,ENST00000368874.4,ENST00000368874.4.intron03,ENST00000368875.2,ENST00000368875.2.intron05,ENST00000529142.1,ENST00000529142.1.intron02,NM_001198773,NM_001198773.intron05,NM_001198774,NM_001198774.intron03,NM_001198775,NM_001198775.intron02,NM_002651,NM_…	chr1	-	151306390	151306418	1	151306394	151306417
ACTCTACCCCATCTCCTTGCCGGGTGAGTCTCATGGCTGACCCTGGAGGGAGGCTGGAGATCATTTTTTCTTCCTGG	gene/S100A13,regulation/ENST00000392622.1,regulation/ENST00000392623.1,regulation/NM_001024212,regulation/NM_001024213,ENST00000339556.3,ENST00000339556.3.intron03,ENST00000368699.1,ENST00000368699.1.intron03,ENST00000440685.2,ENST00000440685.2.exon02,ENST00000440685.2.intron02,ENST00000491177.1,ENST00000491177.1.exon04,NM_001024210,NM_001024210.intron03,NM_001024211,NM_001024211.exon01,NM_001024…	chr1	-	153627428	153627505	1	153627444	153627472
						2	153627477	153627526
AGTTAAAGTTCTCATCAGACTACTGAAGGACTTGAGGATTCGTTTTCCT	gene/ILF2,ENST00000361891.4,ENST00000361891.4.exon10,ENST00000480213.1,ENST00000480213.1.exon02,NM_004515,NM_004515.exon10	chr1	-	153664081	153664130	1	153664091	153664114
AGAGGTCGATGGATCGAAACCATCCTCTGCTATCGGA	repeat/tRNA-Met-i,chr1.tRNA32-MetCAT	chr1	+	153671289	153671326	1	153671243	153671418
CGCCTGACGCCTTTCCGCCCCCAG		chr1	-	153783684	153783708	1	153783684	153783753
CACACCTTCCCCATAAAATTTGGAGGTGGGGTGGGAGAAAGAGCTAAAATCAGGCTCA	gene/GATAD2B,ENST00000368655.4,ENST00000368655.4.exon11,NM_020699,NM_020699.exon11	chr1	-	153808380	153808438	1	153808437	153808461
TTAAATATATTATTATATGTTAAT	gene/CRTC2,regulation/ENST00000361217.4,ENST00000368630.3,ENST00000368630.3.exon05,ENST00000368633.1,ENST00000368633.1.exon14,NM_181715,NM_181715.exon14	chr1	-	153947691	153947715	1	153947675	153947714
CAGGGCTTAGGGACCAGGAAGACTGTCACTGGT	gene/CRTC2,ENST00000368630.3,ENST00000368630.3.intron01,ENST00000368633.1,ENST00000368633.1.intron05,ENST00000476883.1,ENST00000476883.1.intron05,NM_181715,NM_181715.intron05	chr1	-	153953396	153953429	1	153953397	153953423
TTTGGGTTGGGGTGGTCGGCCCTGGAG	gene/SLC39A1,ENST00000310483.6,ENST00000310483.6.intron03,ENST00000356205.4,ENST00000356205.4.intron02,ENST00000368621.1,ENST00000368621.1.intron02,ENST00000368623.3,ENST00000368623.3.intron01,ENST00000461071.1,ENST00000461071.1.intron02,ENST00000537590.1,ENST00000537590.1.intron02,NM_014437,NM_014437.intron03,hsa-mir-6737	chr1	-	153962394	153962421	1	153962392	153962418
CTCGCTCGGCAGGCGGCAGGAGCGCGATG	gene/SLC39A1,ENST00000310483.6,ENST00000310483.6.intron01,NM_014437,NM_014437.intron01	chr1	-	153967267	153967296	1	153967273	153967309
AACCTCTGGGAGGGCTGCAGAGTAA	gene/JTB,ENST00000271843.4,ENST00000271843.4.exon01,ENST00000356648.1,ENST00000356648.1.exon02,ENST00000368589.1,ENST00000368589.1.exon01,ENST00000471173.1,ENST00000471173.1.exon01,NM_006694,NM_006694.exon01	chr1	-	153977334	153977359	1	153977304	153977360
CATATCGATTTTTCTCGCTGTGGCAACGGGGACGTC	gene/JTB,ENST00000271843.4,ENST00000271843.4.exon01,ENST00000356648.1,ENST00000356648.1.intron01,ENST00000368589.1,ENST00000368589.1.exon01,ENST00000471173.1,ENST00000471173.1.exon01,NM_006694,NM_006694.exon01	chr1	-	153977413	153977449	1	153977409	153977437
GCGGAGGTGAGCGGGCGCTAGGGCCGCGAGCCCC	gene/JTB,ENST00000271843.4,ENST00000271843.4.exon01,ENST00000356648.1,ENST00000356648.1.exon01,ENST00000356648.1.intron01,ENST00000368589.1,ENST00000368589.1.exon01,ENST00000471173.1,ENST00000471173.1.exon01,NM_006694,NM_006694.exon01	chr1	-	153977515	153977549	1	153977495	153977517
TTGGTGAATGTGGAATAACTTACCTTTGT	gene/C1orf43,regulation/ENST00000368525.3,regulation/NM_001010979,ENST00000350592.3,ENST00000350592.3.exon06,ENST00000362076.4,ENST00000362076.4.exon05,ENST00000368519.1,ENST00000368521.5,ENST00000368521.5.exon07,ENST00000483282.1,NM_001098616,NM_001098616.exon07,NM_015449,NM_015449.exon06,NM_138740,NM_138740.exon05	chr1	-	154206938	154206967	1	154206935	154206980
GAGGAGATTGATATTCGACTCTCCAGGGTTCAGGATATCAA	gene/C1orf43,ENST00000350592.3,ENST00000350592.3.exon02,ENST00000362076.4,ENST00000362076.4.exon02,ENST00000368516.1,ENST00000368516.1.exon02,ENST00000368518.1,ENST00000368518.1.exon03,ENST00000368519.1,ENST00000368519.1.exon03,ENST00000368521.5,ENST00000368521.5.exon03,NM_001098616,NM_001098616.exon03,NM_015449,NM_015449.exon02,NM_138740,NM_138740.exon02	chr1	-	154214524	154214565	1	154214504	154214549
TGAGTCACGTGTCAGGGGGAAGCTGGAAGGCGTCGTTCTCCTTTCCCAGCTCTCCTGC	gene/C1orf43,regulation/ENST00000350592.3,regulation/ENST00000362076.4,regulation/ENST00000368518.1,regulation/ENST00000368519.1,regulation/ENST00000368521.5,ENST00000350592.3,ENST00000350592.3.exon01,ENST00000362076.4,ENST00000362076.4.exon01,ENST00000368516.1,ENST00000368516.1.exon01,ENST00000368519.1,ENST00000368519.1.exon01,ENST00000368521.5,ENST00000368521.5.exon01,NM_001098616,NM_001098616.…	chr1	-	154220569	154220627	1	154220556	154220585
AATGTGGAGTTTGTGCTAACTCTAGCCAGCTTAATTAGTGACTGGATAAATTGCACAACTCTCACATTCTT	gene/SNORA58,gene/UBAP2L,ENST00000271877.7,ENST00000271877.7.intron21,ENST00000343815.6,ENST00000343815.6.intron21,ENST00000361546.2,ENST00000361546.2.intron20,ENST00000364259.1,ENST00000364259.1.exon01,ENST00000428931.1,ENST00000428931.1.intron21,NM_001127320,NM_001127320.intron21,NM_014847,NM_014847.intron21	chr1	+	154259793	154259864	1	154259794	154259821
						2	154259838	154259870
CTGGGGCTCCCAGAGGCCATTTCATAG	gene/HAX1,ENST00000328703.7,ENST00000328703.7.exon03,ENST00000457918.2,ENST00000457918.2.exon03,ENST00000483970.2,ENST00000483970.2.exon03,ENST00000532105.1,ENST00000532105.1.exon02,NM_001018837,NM_001018837.exon03,NM_006118,NM_006118.exon03	chr1	+	154273933	154273960	1	154273930	154273955
CACTGCTAAATTTGACCGGCTTTA		chr1	-	154382457	154382481	1	154382458	154382482
AAACTGTTTCCTTTACTCATGTTGAAGGGACTTT	gene/ADAR,ENST00000292205.5,ENST00000292205.5.exon15,ENST00000368471.3,ENST00000368471.3.exon15,ENST00000368474.4,ENST00000368474.4.exon15,NM_001025107,NM_001025107.exon15,NM_001111,NM_001111.exon15,NM_001193495,NM_001193495.exon15,NM_015840,NM_015840.exon15,NM_015841,NM_015841.exon15	chr1	-	154583335	154583369	1	154583341	154583358
CACTTTTCATGACTGCGAGGACGCCGCACGC	gene/DPM3,ENST00000341298.3,ENST00000341298.3.exon02,ENST00000368399.1,ENST00000368399.1.exon01,ENST00000368400.4,ENST00000368400.4.exon02,NM_018973,NM_018973.exon01,NM_153741,NM_153741.exon02	chr1	-	155140024	155140055	1	155140055	155140075
GGGACGGGACGCGGTGCAGTGTTGTTTTTTCCCCCGCCAATATTGCACTCGTCCCGGCCTCC	gene/MIR92B,repeat/GC_rich,NR_030281,NR_030281.exon01,hsa-mir-92b	chr1	+	155195196	155195258	1	155195195	155195223
						2	155195234	155195266
GCTGGAGCGTGGTACCCGCCCCCACAGCC	gene/FAM189B,ENST00000350210.2,ENST00000350210.2.exon09,ENST00000361361.2,ENST00000361361.2.exon12,ENST00000368368.3,ENST00000368368.3.exon11,NM_006589,NM_006589.exon12,NM_198264,NM_198264.exon09	chr1	-	155247819	155247848	1	155247815	155247835
GTCGTTTCCTGCCGGTTGACCTGAGCCTACTTCGCAGTAGCAGG	gene/ASH1L-AS1,gene/LOC645676,ENST00000452809.1,ENST00000452809.1.exon02,ENST00000452809.1.intron01,NR_027023,NR_027023.exon01	chr1	+	155563212	155563256	1	155563230	155563286
TGGGCTGGGGAGACGTCGGGG	gene/LMNA,ENST00000347559.2,ENST00000347559.2.intron06,ENST00000361308.4,ENST00000361308.4.intron06,ENST00000368297.1,ENST00000368297.1.intron07,ENST00000368299.3,ENST00000368299.3.intron06,ENST00000368300.4,ENST00000368300.4.intron06,ENST00000368301.2,ENST00000368301.2.intron09,ENST00000392353.3,ENST00000392353.3.intron06,ENST00000448611.2,ENST00000448611.2.intron06,ENST00000473598.2,ENST0000047…	chr1	+	156136122	156136143	1	156136122	156136154
CACGGTGGCTCACGCCTGTAATCTCAGAATTCTGGGACGCCGAGTCGGACGGATCACCTGAAGTCCGAAGTTCGAGACCAGCCTGGCCGCC	repeat/AluSx	chr1	-	156193663	156193754	1	156193655	156193677
						2	156193701	156193725
						3	156193752	156193803
CCATACTTTCCTAATTCTTTAGGGACTGGG	gene/SLC25A44,regulation/ENST00000320139.5,regulation/ENST00000368273.4,regulation/ENST00000368276.4,regulation/ENST00000368277.3,regulation/ENST00000368279.3,regulation/ENST00000466489.1,regulation/ENST00000490491.1,regulation/ENST00000565805.1,regulation/ENST00000567140.1,regulation/NM_001199653,regulation/NM_001199654,regulation/NM_001199661,regulation/NM_001199662,regulation/NM_001199663,regu…	chr1	+	156212499	156212529	1	156212464	156212503
GCTCTGCGAGCTGGATGTCCAGGCTGCGGGCGCTGCTGGGCCTCGGGCTGCTG	gene/APOA1BP,regulation/ENST00000467374.1,repeat/GC_rich,ENST00000368233.3,ENST00000368233.3.exon01,ENST00000368234.3,ENST00000368234.3.exon01,ENST00000368235.3,ENST00000368235.3.exon01,NM_144772,NM_144772.exon01	chr1	+	156591790	156591843	1	156591771	156591793
						2	156591813	156591838
ATACCAGTTCAGCGTGGACCAACTTATGGAACTGGCCGGGCTG	gene/APOA1BP,ENST00000368233.3,ENST00000368233.3.exon02,ENST00000368234.3,ENST00000368234.3.exon02,ENST00000368235.3,ENST00000368235.3.exon02,ENST00000467374.1,ENST00000467374.1.exon02,NM_144772,NM_144772.exon02	chr1	+	156592142	156592185	1	156592145	156592167
TATGGGGAGGGTGTGAGAGAGGTGCCCAAA	gene/CRABP2,ENST00000368221.1,ENST00000368221.1.intron02,ENST00000368222.3,ENST00000368222.3.intron01,NM_001199723,NM_001199723.intron02,NM_001878,NM_001878.intron01	chr1	-	156701089	156701119	1	156701092	156701119
CGCGGGAGCCCAGGCCAGCTTTGGGGTTGTCCCTGGACTTGTCTT	gene/CRABP2,ENST00000368221.1,ENST00000368221.1.intron01,ENST00000368222.3,ENST00000368222.3.exon01,NM_001199723,NM_001199723.intron01,NM_001878,NM_001878.exon01	chr1	-	156705554	156705599	1	156705515	156705579
CCAGTTAAGATTTTTAACTTTCAAGGG	gene/ISG20L2,ENST00000313146.6,ENST00000313146.6.exon03,ENST00000368219.1,ENST00000368219.1.exon04,ENST00000472824.1,ENST00000472824.1.exon03,NM_030980,NM_030980.exon03	chr1	-	156723036	156723063	1	156723022	156723043
						2	156723058	156723080
GTGTCATTTCTCATCCACATACCCTGACCTGGCCCCCTCAGTGTTGTCACCAGATCTGATTTGTAACCCACTGAGAGG	gene/HDGF,ENST00000357325.5,ENST00000357325.5.exon06,ENST00000368206.5,ENST00000368209.5,ENST00000368209.5.exon06,ENST00000416666.2,ENST00000465180.1,ENST00000537739.1,ENST00000537739.1.exon07,NM_001126050,NM_001126050.exon06,NM_001126051,NM_001126051.exon06,NM_004494,NM_004494.exon06	chr1	-	156742301	156742379	1	156742290	156742315
						2	156742338	156742359
TGCACTGGGAGGCTCCCCTTCTATTTGGGGCTTGATGACTTTCTTTTTGTAGCTG	gene/HDGF,ENST00000357325.5,ENST00000357325.5.exon06,ENST00000368206.5,ENST00000368209.5,ENST00000368209.5.exon06,ENST00000416666.2,ENST00000465180.1,ENST00000537739.1,ENST00000537739.1.exon07,NM_001126050,NM_001126050.exon06,NM_001126051,NM_001126051.exon06,NM_004494,NM_004494.exon06	chr1	-	156742399	156742454	1	156742415	156742433
ACACCCTTCTCCCACTCTCCTAGGCATTCTGGACCTCTGGGTTGGGATCAGGGGTAGGA	gene/HDGF,ENST00000357325.5,ENST00000357325.5.exon06,ENST00000368206.5,ENST00000368209.5,ENST00000368209.5.exon06,ENST00000416666.2,ENST00000416666.2.exon06,ENST00000465180.1,ENST00000465180.1.exon08,ENST00000537739.1,ENST00000537739.1.intron06,NM_001126050,NM_001126050.exon06,NM_001126051,NM_001126051.exon06,NM_004494,NM_004494.exon06	chr1	-	156743058	156743117	1	156743037	156743092
TCAGAGCCATGTCTTCTCCCTGGAATGAGTT	gene/HDGF,ENST00000357325.5,ENST00000357325.5.exon06,ENST00000368206.5,ENST00000368209.5,ENST00000368209.5.exon06,ENST00000416666.2,ENST00000416666.2.exon06,ENST00000465180.1,ENST00000465180.1.exon08,ENST00000537739.1,ENST00000537739.1.exon06,NM_001126050,NM_001126050.exon06,NM_001126051,NM_001126051.exon06,NM_004494,NM_004494.exon06	chr1	-	156743195	156743226	1	156743187	156743214
CTTCTACTCACTTTTCCCACTCCAAGCCCAGCCCATGGAGATTGACCTGGATGGG	gene/HDGF,ENST00000357325.5,ENST00000357325.5.exon06,ENST00000368206.5,ENST00000368209.5,ENST00000368209.5.exon06,ENST00000416666.2,ENST00000416666.2.exon06,ENST00000465180.1,ENST00000465180.1.exon08,ENST00000537739.1,ENST00000537739.1.exon06,NM_001126050,NM_001126050.exon06,NM_001126051,NM_001126051.exon06,NM_004494,NM_004494.exon06	chr1	-	156743276	156743331	1	156743284	156743306
GGCGGGGGCGGGAAGCTGACCGCCTTTCCCTGCCTCGGTTCCCGCGGCCGCG	repeat/GC_rich	chr1	+	157045959	157046011	1	157045943	157046023
CCGCGACGCCGGCAGTCGGACGCCCGCTCGTGCCGG	regulation/ENST00000361409.2,regulation/ENST00000368194.3,regulation/NM_014784,regulation/NM_198236	chr1	-	157045719	157045755	1	157045702	157045762
TTATGGAAAGTGACTGGGTACCGGCATCTGGAAAAC	repeat/MIRc	chr1	-	157171984	157172020	1	157171986	157172036
GTGTGGTGAGGTCTCTGTGGCGCAATGGACGAGCGCGCTGGACTTCTAATCCAGAGGTTCCGGGTTCGAGTCCCGGCAGAGATGGTCACCTGGC	repeat/tRNA-Arg-AGA,chr1.tRNA86-ArgTCT	chr1	-	159141600	159141694	1	159141583	159141693
AGCTCTGTGTCCTCCGTTCATTCCATGGCTGGGAGTCACTGATGCTGCCTCTGC	gene/TAGLN2,ENST00000320307.4,ENST00000368096.1,ENST00000368096.1.exon05,ENST00000368097.4,ENST00000368097.4.exon05,ENST00000478033.1,NM_003564,NM_003564.exon05	chr1	-	159918415	159918469	1	159918418	159918449
TGGGGGGTTCAGCCTGTCCTGTCACCTCTGAGGTGCCTGCTGGCATCCTCTCCCCCATGCTTACTAATACATTCCCT	gene/TAGLN2,ENST00000320307.4,ENST00000368096.1,ENST00000368096.1.exon05,ENST00000368097.4,ENST00000368097.4.exon05,ENST00000478033.1,NM_003564,NM_003564.exon05	chr1	-	159918605	159918682	1	159918643	159918665
GAATTTCAGGTAAACAATGAATAGTTTTTTAGTCTGTCGTTGCTTACCAGAAGTTCA	gene/COPA,ENST00000241704.7,ENST00000241704.7.intron01,ENST00000368069.3,ENST00000368069.3.intron01,NM_001098398,NM_001098398.intron01,NM_004371,NM_004371.intron01	chr1	-	160342487	160342544	1	160342485	160342509
GGCTTAGTGGATAAGACTCTGTCTTTTCACAGTGGTGGCCAGGGTTCAATTCCCGACTTAGGGAAT	repeat/tRNA-Glu-GAA	chr1	-	160925982	160926048	1	160925970	160926005
						2	160926022	160926077
TGATTGCTGGCTTCAACCGCCTTCGGCAGGAACAGC	gene/PFDN2,ENST00000368010.3,ENST00000368010.3.exon02,ENST00000468311.1,ENST00000468311.1.intron01,NM_012394,NM_012394.exon02	chr1	-	161102338	161102374	1	161102344	161102363
TTCGGGGCTCAGGCATCCAGTGGGACCTGCG	gene/NDUFS2,ENST00000367993.3,ENST00000367993.3.exon10,ENST00000392179.4,ENST00000392179.4.exon09,ENST00000465923.1,ENST00000465923.1.exon04,ENST00000476409.2,ENST00000476409.2.exon08,NM_001166159,NM_001166159.exon09,NM_004550,NM_004550.exon10	chr1	+	161210601	161210632	1	161210626	161210648
GTTATTGGGAGTGAGGGAGCAGGTCTGGATATTGTCTCTATGACTGACTCCATG	gene/TOMM40L,ENST00000367987.1,ENST00000367987.1.intron05,ENST00000367988.3,ENST00000367988.3.intron06,ENST00000474486.1,ENST00000474486.1.intron03,ENST00000545897.1,ENST00000545897.1.intron05,ENST00000583479.1,NM_032174,NM_032174.intron06	chr1	+	161228112	161228166	1	161228115	161228138
						2	161228156	161228182
GTTCGAAACCGGGCGGAAACAAAGTGGTTCCCGT	repeat/tRNA-Val-GTG,chr1.tRNA85-ValCAC	chr1	-	161399686	161399720	1	161399677	161399801
ACCGCCTGGTTTCCGTAGTGTAGTGGTTATCACGTTCGC	repeat/tRNA-Val-GTG,chr1.tRNA85-ValCAC	chr1	-	161399741	161399780	1	161399677	161399801
GTTCGAGCCCACCCAGGGACGGCTGAAATTTT	repeat/tRNA-Asn-AAC,chr1.tRNA83-AsnGTT	chr1	-	161428065	161428097	1	161428038	161428171
CGTGTCAGTCTCTGTGGCGCAATCGGTTAGCGCGTTC	repeat/tRNA-Asn-AAC,chr1.tRNA83-AsnGTT	chr1	-	161428120	161428157	1	161428038	161428171
CATAGGTGGTTCAGTGGTAGAATTCTTGCCTGCCACG	repeat/tRNA-Gly-GGY,chr1.tRNA43-GlyGCC	chr1	+	161480566	161480603	1	161480566	161480614
GCGTTGGTGGTATAGTGGTGAGCATAGTTGCCTTCCAAGCAGTTGACCCGGGCTCGATTCC	gene/TCONS_l2_00001586,repeat/tRNA-Gly-GGA,TCONS_l2_00001586,TCONS_l2_00001586.intron01,chr1.tRNA82-GlyTCC	chr1	-	161440181	161440242	1	161440156	161440186
CGGGAGGCCCGGGTTCGATTCCCGGCCAATGCACTTTCATTTTTTT	repeat/tRNA-Gly-GGY,chr1.tRNA68-GlyGCC	chr1	-	161523833	161523879	1	161523821	161523944
GACAGTAGCATTGGTGGTTCAGTGGTAGAATTCTCGCCT	repeat/tRNA-Gly-GGY,chr1.tRNA68-GlyGCC	chr1	-	161523885	161523924	1	161523821	161523944
AACCGGGTACGCGTTGGTGGTATAGTGGTGAG	repeat/tRNA-Gly-GGA,chr1.tRNA45-GlyTCC	chr1	+	161531102	161531134	1	161531088	161531281
TAAAACATGTGTCAGGATGGCCGAGCGGTCTAAGGCGCTGCGTT	repeat/tRNA-Leu-CTG,chr1.tRNA67-LeuCAG	chr1	-	161530390	161530434	1	161530314	161530442
ACGCCCGTCTCTGTGGCGCAATCGGTTAGCGCGTTCGGCTGTTAACCGAAAGGTTGGTGGTTCGATCCCACCCAGGGACGGAAGTCGCATTTTG	repeat/tRNA-Asn-AAC,chr1.tRNA47-AsnGTT	chr1	+	161540234	161540328	1	161540225	161540344
TGGTGGTGTAGTGGTGAGCACAGCTGCCTTTCAAGCAGTTAACGCGGGTTCGATTCCCGGG	gene/FCGR2B,repeat/tRNA-Gly-GGA,ENST00000367960.5,ENST00000367960.5.intron01,ENST00000367962.4,ENST00000367962.4.intron02,ENST00000403078.3,ENST00000403078.3.intron02,ENST00000428605.2,ENST00000428605.2.intron02,chr1.tRNA49-GluTTC	chr1	+	161612721	161612782	1	161612712	161612880
GCGATCGGTTAGCGCCTTCGGCTGTTAAACGAAAGGTTGGTGGTTCGTTCCCACCCCGGGACAG	gene/FCGR2B,repeat/tRNA-Asn-AAC,ENST00000367960.5,ENST00000367960.5.intron01,ENST00000367962.4,ENST00000367962.4.intron02,ENST00000403078.3,ENST00000403078.3.intron02,ENST00000428605.2,ENST00000428605.2.intron02,chr1.tRNA50-AsnGTT	chr1	+	161621685	161621749	1	161621660	161621757
GCAGTCGGGGCGCCGCTCGCCGGGAACT		chr1	-	161727399	161727427	1	161727406	161727425
ATCTCGTCTGATCTCGAAAGCTAAGCAGG	gene/RNA5SP62,repeat/5S,ENST00000363457.1,ENST00000363457.1.exon01	chr1	-	163468545	163468574	1	163468535	163468557
GCCCGCCCGGATTGGAGCAGCAGC	gene/UCK2,regulation/ENST00000372212.4,ENST00000367879.4,ENST00000367879.4.exon01,NM_012474,NM_012474.exon01	chr1	+	165827565	165827589	1	165827554	165827590
CTCCGGGGCCCTCCTCTAGGCGCGGCTTCCGGCCGGTCCGGGCAGTCCCTGGCGGGCCTGGGTAGCCGTGCCCT		chr1	-	166839289	166839363	1	166839287	166839360
AGAAATGTGTCACCTATGTACACCTGCTACTTACACATTTCCTCTTTTGGAAAAATG	gene/POGK,ENST00000367875.1,ENST00000367875.1.exon05,ENST00000367876.4,ENST00000367876.4.exon06,ENST00000537173.1,ENST00000537173.1.exon04,NM_017542,NM_017542.exon06	chr1	+	166853083	166853140	1	166853100	166853135
CAGTGCTGCTTTCTGCTACTTTCAATGGGAACAGCTGTACATGTTGCAG	gene/POU2F1,ENST00000271411.4,ENST00000271411.4.exon17,ENST00000367862.5,ENST00000367862.5.exon16,ENST00000367865.1,ENST00000367865.1.exon18,ENST00000367866.2,ENST00000367866.2.exon16,ENST00000420254.3,ENST00000429375.2,ENST00000541643.2,ENST00000560232.1,NM_001198783,NM_001198783.exon16,NM_001198786,NM_001198786.exon15,NM_002697,NM_002697.exon16,NR_037163,NR_037163.exon17	chr1	+	167416792	167416841	1	167416765	167416845
GCCTGCTGAGAGGAGGTCCGGGGACTTTCCTTGTT	gene/RCSD1,ENST00000367854.3,ENST00000367854.3.intron01,ENST00000451992.1,ENST00000472038.1,ENST00000472038.1.intron01,ENST00000537350.1,ENST00000537350.1.intron01,NM_052862,NM_052862.intron01	chr1	+	167631145	167631180	1	167631159	167631181
AGCGGCTCGTTGGTCTAGGGGTATGATTCTCGCTTCG	repeat/tRNA-Pro-CCG,chr1.tRNA52-ProCGG	chr1	+	167714721	167714758	1	167714694	167714915
CATGGCCTTTTAATCTAAGGGCTTAAG	gene/MPZL1,ENST00000359523.2,ENST00000359523.2.exon06,ENST00000392121.3,ENST00000392121.3.exon03,ENST00000403379.3,ENST00000403379.3.exon03,ENST00000474859.1,NM_001146191,NM_001146191.exon03,NM_003953,NM_003953.exon06,NM_024569,NM_024569.exon05	chr1	+	167788294	167788321	1	167788282	167788331
CCTCCAGAGTCATCCTACAAATGACGTTTATCTGGATTGCCTTTCTG	ENST00000271375.3	chr1	+	168243984	168244031	1	168244012	168244037
ATCATCTATCACCCTTGTGTGGTGACTTTG		chr1	+	168250888	168250918	1	168250895	168250915
CGCGCTCGCCTCCGCTTGTTTTGGTCCCGGGGGGCGCGGCGGGCCGG		chr1	-	168225863	168225910	1	168225855	168225891
CGGGCTGGCGGCGGGCTCCGACGTCTGCGCCAGGACCTGGCTGGCTGAGCCCGGC	gene/DNM3,regulation/ENST00000520906.1,ENST00000355305.5,ENST00000355305.5.exon01,ENST00000358155.4,ENST00000358155.4.exon01,ENST00000367731.1,ENST00000367731.1.exon01,ENST00000367733.2,ENST00000367733.2.exon01,ENST00000520906.1,ENST00000520906.1.exon01,NM_001136127,NM_001136127.exon01,NM_015569,NM_015569.exon01	chr1	+	171841509	171841564	1	171841544	171841566
CAGTGGTCTTTGTAGACTGCCTGATGGAGTCTCATGGCACAA	gene/GAS5,gene/TCONS_00013744_GAS5,ENST00000363840.1,ENST00000364822.2,ENST00000365524.1,NR_002578,NR_002578.exon12,NR_002746,NR_003938,NR_003940,TCONS_00013744_GAS5,TCONS_00013744_GAS5.exon12	chr1	-	173863946	173863988	1	173863951	173863974
AGCCTGTGATGCTTTAAGAGTAGTGGACAG	gene/GAS5,gene/SNORD75,gene/TCONS_00013744_GAS5,regulation/ENST00000363146.1,regulation/ENST00000385578.2,regulation/NR_002750,regulation/NR_003942,regulation/NR_003943,ENST00000364084.1,ENST00000432536.1,ENST00000432536.1.intron01,NR_002578,NR_002578.intron02,NR_002579,NR_003941,NR_003941.exon01,TCONS_00013744_GAS5,TCONS_00013744_GAS5.intron02,U75	chr1	-	173866908	173866938	1	173866873	173866938
AATATATGGAGGTCTCTGTCTGGCTTAGGACAGCTGGCTAA	gene/RFWD2,gene/SCARNA3,ENST00000308769.8,ENST00000308769.8.intron17,ENST00000367669.3,ENST00000367669.3.intron18,ENST00000517097.1,ENST00000517097.1.exon01,HBI-100,NM_001001740,NM_001001740.intron17,NM_022457,NM_022457.intron18,NR_002998,NR_002998.exon01	chr1	-	175968422	175968463	1	175968396	175968461
GGGGTTGGCTGCTACAGGGACCGCGGTGGCGGCG	gene/RFWD2,regulation/ENST00000308769.8,regulation/NM_001001740,regulation/NM_022457,ENST00000367669.3,ENST00000367669.3.exon01,NM_001001740,NM_001001740.exon01,NM_022457,NM_022457.exon01	chr1	-	176207216	176207250	1	176207207	176207229
						2	176207245	176207265
CGGCAGCCGGATGGTCCCGCAGC	gene/TOR3A,ENST00000352445.6,ENST00000352445.6.exon01,ENST00000367627.3,ENST00000367627.3.exon01,NM_022371,NM_022371.exon01	chr1	+	179082093	179082116	1	179082114	179082149
AAGTTGATGCTTATCTTTATGGCAAATGCTTGGTT	gene/TOR1AIP2,repeat/Charlie21a,ENST00000367612.3,ENST00000367612.3.exon06,NM_001199260,NM_001199260.exon07,NM_145034,NM_145034.exon06	chr1	-	179841150	179841185	1	179841142	179841162
CCCGCCGGCCGCTCCTGGGCGCGGGAG	regulation/TCONS_00001737	chr1	-	180154722	180154749	1	180154706	180154733
ACCGCACCTGGCCTAAAAAATATTTTTGATTTGGCCGG	repeat/AluSp	chr1	-	181042494	181042532	1	181042499	181042519
ACCTCCTGGTCTCGCTGGTGCTGCG	gene/IER5,ENST00000367577.4,ENST00000367577.4.exon01,NM_016545,NM_016545.exon01	chr1	+	181088999	181089024	1	181089005	181089028
ACTGTCTCCTACCTCTGCTCTTGGAGGAGATGGGGACAGG	gene/GLUL,ENST00000311223.5,ENST00000311223.5.exon08,ENST00000331872.6,ENST00000331872.6.exon07,ENST00000339526.4,ENST00000339526.4.exon07,ENST00000417584.2,ENST00000417584.2.exon07,ENST00000491322.1,ENST00000491322.1.exon02,NM_001033044,NM_001033044.exon07,NM_001033056,NM_001033056.exon07,NM_002065,NM_002065.exon08	chr1	-	182383178	182383218	1	182383198	182383225
AATCAGAGAGAATGGCTTTGGTCTCTTGCTTGTGGGACTAGCCTGGCTTGGGACTAAATGCCCT	gene/GLUL,ENST00000311223.5,ENST00000311223.5.exon08,ENST00000331872.6,ENST00000331872.6.exon07,ENST00000339526.4,ENST00000339526.4.exon07,ENST00000417584.2,ENST00000417584.2.exon07,ENST00000491322.1,ENST00000491322.1.exon02,NM_001033044,NM_001033044.exon07,NM_001033056,NM_001033056.exon07,NM_002065,NM_002065.exon08	chr1	-	182383854	182383918	1	182383839	182383879
						2	182383895	182383914
TGGAAACTTTTCTTAAAAAGTTATAACCAACTTTTCTATTAAAAGTGG	gene/GLUL,ENST00000311223.5,ENST00000311223.5.exon08,ENST00000331872.6,ENST00000331872.6.exon07,ENST00000339526.4,ENST00000339526.4.exon07,ENST00000417584.2,ENST00000417584.2.exon07,ENST00000491322.1,ENST00000491322.1.exon02,NM_001033044,NM_001033044.exon07,NM_001033056,NM_001033056.exon07,NM_002065,NM_002065.exon08	chr1	-	182383945	182383993	1	182383959	182383980
TACCCTCCTTTTTTTCCCTATCACTGAAGCTTTTTAGTGCATTAGTGGGGAGGAGGGTGGG	gene/GLUL,ENST00000311223.5,ENST00000311223.5.exon08,ENST00000331872.6,ENST00000331872.6.exon07,ENST00000339526.4,ENST00000339526.4.exon07,ENST00000417584.2,ENST00000417584.2.exon07,ENST00000491322.1,ENST00000491322.1.exon02,NM_001033044,NM_001033044.exon07,NM_001033056,NM_001033056.exon07,NM_002065,NM_002065.exon08	chr1	-	182384148	182384209	1	182384144	182384163
						2	182384168	182384204
GCAGAGTCGAGAGTGGGAGAAGAGCGGAGCGTGTGAGCAGTACTGCGGCCTCCTCTCCTCTCCTAACCTCGCTCTC	gene/GLUL,regulation/ENST00000417584.2,regulation/NM_001033056,ENST00000311223.5,ENST00000311223.5.exon01,ENST00000331872.6,ENST00000331872.6.exon01,ENST00000339526.4,ENST00000339526.4.exon01,NM_001033044,NM_001033044.exon01,NM_002065,NM_002065.exon01	chr1	-	182391716	182391792	1	182391710	182391792
GGACTCTACATTCCCCAGGCTTAGAGCTCTGGCCCAGGAATG		chr1	+	182674726	182674768	1	182674759	182674785
GCTGTGCGTTTCTCTGTTGTCTCGGTAGAAGGCCAGAGTCACACACGGTCCTAAG	gene/DHX9,ENST00000367549.3,ENST00000367549.3.exon01,NM_001357,NM_001357.exon01,NR_033302,NR_033302.exon01	chr1	+	182839375	182839430	1	182839359	182839386
						2	182839407	182839429
CCTTTCTTGTATCCATATACTTCAGGTGTTG	gene/NEK7,ENST00000367385.4,ENST00000367385.4.exon10,NM_133494,NM_133494.exon10	chr1	+	198322112	198322143	1	198322142	198322167
CAACATTCATTGCTGTCGGTGGGTTGAACTGTGTGGACAAGCTCACTGAACAATGAATGCAAC	gene/LOC100131234,gene/MIR181B1,186814_0_-_153,ENST00000385026.1,ENST00000385240.1,ENST00000385240.1.exon01,NR_029612,NR_029612.exon01,NR_029626,NR_040073,NR_040073.intron02,hsa-mir-181b-1	chr1	-	198858885	198858948	1	198858885	198858950
AACATTCAACGCTGTCGGTGAGTTTGGAATTAAAATCAAAACCATCGACCGTTGATTGTAC	gene/LOC100131234,gene/MIR181A1,regulation/ENST00000385240.1,regulation/NR_029612,186816_0_-_205,ENST00000385026.1,ENST00000385026.1.exon01,NR_029626,NR_029626.exon01,NR_040073,NR_040073.intron02,hsa-mir-181a-1	chr1	-	198859069	198859130	1	198859069	198859132
GGGCGGTCTTGGGCTCCTGCTGCGCGCAGCC	gene/NR5A2,repeat/GC_rich,ENST00000236914.3,ENST00000236914.3.intron01,ENST00000367362.3,ENST00000367362.3.intron01,NM_003822,NM_003822.intron01,NM_205860,NM_205860.intron01	chr1	+	200029256	200029287	1	200029263	200029308
ACTCTTCAACCTGCTCATGGAGATGTTGGTGAGCGGAGACTTAAATGCCGTCCATGGAGCCA	gene/IPO9,ENST00000361565.4,ENST00000361565.4.exon04,ENST00000464348.1,ENST00000464348.1.exon05,NM_018085,NM_018085.exon04	chr1	+	201848517	201848579	1	201848534	201848578
ACGCTCCCTGGTGGTCTAGTGGTTAGGATTTGGTGCTCTC	gene/PPP1R12B,repeat/tRNA-Glu-GAG,ENST00000290419.5,ENST00000290419.5.intron06,ENST00000336894.4,ENST00000336894.4.intron18,ENST00000367270.4,ENST00000367270.4.intron06,ENST00000391959.3,ENST00000391959.3.intron06,ENST00000406302.3,ENST00000406302.3.intron18,NM_002481,NM_002481.intron18,NM_032103,NM_032103.intron06,NM_032104,NM_032104.intron06	chr1	+	202500161	202500201	1	202500163	202500194
CAGAGCCTCCGGGTCTGGGCGGCGCTTCGGCTCCTCCCGAGCCGCCT	gene/KLHL12,ENST00000367261.3,ENST00000367261.3.exon01,ENST00000435533.3,ENST00000435533.3.intron01,NM_021633,NM_021633.exon01	chr1	-	202927163	202927210	1	202927151	202927243
AAACCTGCTATCATTGCTATGTATCTTGATGCAAA	gene/ADIPOR1,191898_0_-_52,ENST00000340990.5,ENST00000340990.5.exon08,ENST00000436244.1,ENST00000436244.1.exon09,NM_001127687,NM_001127687.exon09,NM_015999,NM_015999.exon08	chr1	-	202940879	202940914	1	202940897	202940926
ATTGCTCTTCTAATTATGGGGAGCTTT	gene/ADIPOR1,ENST00000340990.5,ENST00000340990.5.exon06,ENST00000367254.3,ENST00000367254.3.intron04,ENST00000436244.1,ENST00000436244.1.exon07,NM_001127687,NM_001127687.exon07,NM_015999,NM_015999.exon06	chr1	-	202943902	202943929	1	202943915	202943935
GGCGGATTACGCCAACTCGGATCCGGCGGTC	gene/TMEM183A,gene/TMEM183B,ENST00000367242.3,ENST00000367242.3.exon02,ENST00000468449.1,ENST00000468449.1.exon01,NM_001079809,NM_001079809.exon02,NM_138391,NM_138391.exon02	chr1	+	203007780	203007811	1	203007789	203007841
GCTACCTCGGCGCCGGCTCGGCTCTAGGACGTGT	gene/PPFIA4,ENST00000367240.2,ENST00000367240.2.exon01	chr1	+	203026521	203026555	1	203026503	203026547
GGTCTGGAGGAAAACTGGCTATCAGAACCTCCTGATGCCCTGGTGGGCTTAGGG	gene/BTG2,ENST00000290551.4,ENST00000290551.4.exon02,NM_006763,NM_006763.exon02	chr1	+	203308524	203308578	1	203308510	203308535
						2	203308548	203308567
TTAGGGGACTAGAAGACTCTAAATTGGCTTCTACA	gene/PPP1R15B,ENST00000367188.4,ENST00000367188.4.exon02,NM_032833,NM_032833.exon02	chr1	-	204403494	204403529	1	204403500	204403522
GGAGCGCCCGGATAGCTCAGTCGGTAGAGCATCAGACT	repeat/tRNA-Lys-AAA,chr1.tRNA54-LysTTT	chr1	+	204506521	204506559	1	204506501	204506714
ATGGTTAAGAGCACGGCTTTGGAGCCAGATTACTTGGGTTCAAAGCCTGGCTCCACCAC	gene/PIK3C2B,repeat/MIR,ENST00000367187.3,ENST00000367187.3.intron02,ENST00000424712.2,ENST00000424712.2.intron02,NM_002646,NM_002646.intron02	chr1	-	204488143	204488202	1	204488169	204488191
CTGAGGGTCCAGGGTTCAAGTCCCTGTTCGGGCGTCTTGTTCTCTT	repeat/tRNA-Lys-AAA,chr1.tRNA62-LysTTT	chr1	-	204507017	204507063	1	204506894	204507132
GTCAATTCAATGCAATGTTGGCTG	gene/MDM4,ENST00000367182.3,ENST00000367182.3.exon11,ENST00000463049.1,ENST00000463049.1.exon11,ENST00000507825.2,ENST00000507825.2.intron05,NM_001204171,NM_001204171.exon10,NM_001204172,NM_001204172.exon03,NM_002393,NM_002393.exon11,NR_024171,NR_024171.exon10	chr1	+	204554110	204554134	1	204554100	204554121
						2	204554124	204554145
TACGGGAGCCCGGATAGCTCAGTCGGTAGAGCATCA	repeat/tRNA-Lys-AAA,chr1.tRNA62-LysTTT	chr1	-	204507073	204507109	1	204506894	204507132
CCCGGAGAGCTCAGTGGGTAGAGCATCAGACTTTTAATCTGAGGGTCCAGGGTTCAAGTCCTCGTTCGGGCATCCTATT	repeat/tRNA-Lys-AAA,chr1.tRNA55-LysTTT	chr1	+	205474143	205474222	1	205474137	205474206
CAAACCTTATGCATCTAATTCCTACAAGGTTAAA	gene/NUCKS1,ENST00000367142.4,ENST00000367142.4.exon07,NM_022731,NM_022731.exon07	chr1	-	205713991	205714025	1	205713972	205713995
						2	205714018	205714038
TCTTCTGGAACTTAGTGAATTCTTTTCTCTTTTTCCTCCAGAAGTATTT	gene/NUCKS1,ENST00000367142.4,ENST00000367142.4.exon07,NM_022731,NM_022731.exon07	chr1	-	205714083	205714132	1	205714066	205714088
ATACAAAATGATTCTTTTTGAATCCT	gene/NUCKS1,ENST00000367142.4,ENST00000367142.4.exon07,NM_022731,NM_022731.exon07	chr1	-	205714525	205714551	1	205714526	205714549
TTATTGTTTGAATATTGGGACATCAAGCTATCTATA	gene/NUCKS1,ENST00000367142.4,ENST00000367142.4.exon07,NM_022731,NM_022731.exon07	chr1	-	205714599	205714635	1	205714569	205714602
						2	205714631	205714654
TTTCCTCCTTTAGGGAGGTAATGCAAAGAGTGTGGACATCTTCTAATCTT	gene/NUCKS1,ENST00000367142.4,ENST00000367142.4.exon07,NM_022731,NM_022731.exon07	chr1	-	205715318	205715368	1	205715327	205715350
CCAGAGGATACATTTTAATTCCAGTAATGGTAGGTAGATTTGTCCTGCTTTCTAAAACATCTCCTCATTTCATATTT	gene/NUCKS1,ENST00000367142.4,ENST00000367142.4.exon07,NM_022731,NM_022731.exon07	chr1	-	205715407	205715484	1	205715388	205715411
						2	205715450	205715477
						3	205715483	205715504
TAGATTTCAGCAGCTATGCTGACTGACACTACATTCTA	gene/NUCKS1,ENST00000367142.4,ENST00000367142.4.exon07,NM_022731,NM_022731.exon07	chr1	-	205715620	205715658	1	205715644	205715662
ACTCAACTGGATACAGGTGCTCAATAGTCAGGCTTGATA	gene/NUCKS1,ENST00000367142.4,ENST00000367142.4.exon07,NM_022731,NM_022731.exon07	chr1	-	205715863	205715902	1	205715855	205715890
						2	205715899	205715920
CACACAGTGGCAGAGTCATTTCACTATTGCACTGTGTGTTAAA	gene/NUCKS1,ENST00000367142.4,ENST00000367142.4.exon07,NM_022731,NM_022731.exon07	chr1	-	205716560	205716603	1	205716565	205716588
TTGGTCCAACCCCTGCTTTACTGCTCATGCTGCTTAAAGCAGGAGGGACTA	gene/NUCKS1,ENST00000367142.4,ENST00000367142.4.exon07,NM_022731,NM_022731.exon07	chr1	-	205716886	205716937	1	205716880	205716919
TCCCGATCTTCCCATTTCTTCATAGAAATGTGATAAGAA	gene/NUCKS1,ENST00000367142.4,ENST00000367142.4.exon07,NM_022731,NM_022731.exon07	chr1	-	205717121	205717160	1	205717110	205717153
ATCTCAAAGAGACTCGGAGCCAGTGATCCTTTTATCCTGCTACAGTC	gene/NUCKS1,ENST00000367142.4,ENST00000367142.4.exon07,ENST00000464938.1,NM_022731,NM_022731.exon07	chr1	-	205717522	205717569	1	205717555	205717579
CTTCATCTTTTTATTTTTAATGAAAGGTGTACCAC	gene/NUCKS1,ENST00000367142.4,ENST00000367142.4.exon07,ENST00000464938.1,NM_022731,NM_022731.exon07	chr1	-	205717936	205717971	1	205717970	205718039
ACTTAAGATAGAACATGGTTTTGGCTATGGCTTGACTCATGGGCTTTCA	gene/NUCKS1,ENST00000367142.4,ENST00000367142.4.exon07,ENST00000464938.1,NM_022731,NM_022731.exon07	chr1	-	205718149	205718198	1	205718161	205718194
AGGCCATCAAAGCCCGGAATGAGTACTTGCTGGCTT	gene/SRGAP2,ENST00000414007.1,ENST00000414007.1.exon03,ENST00000419187.2,ENST00000419187.2.exon03,NM_001042758,NM_001042758.exon04,NM_001170637,NM_001170637.exon04,NM_015326,NM_015326.exon04	chr1	+	206393575	206393611	1	206393575	206393595
TGTTATTCTGTAGTTTCACTCTCATGAGTGCAACTGTGGCTTAGCTAATATTG	gene/CD46,ENST00000322875.4,ENST00000322875.4.exon13,ENST00000322918.5,ENST00000322918.5.exon10,ENST00000354848.1,ENST00000354848.1.exon12,ENST00000357714.1,ENST00000357714.1.exon11,ENST00000358170.2,ENST00000358170.2.exon14,ENST00000360212.2,ENST00000360212.2.exon10,ENST00000361067.1,ENST00000361067.1.exon12,ENST00000367041.1,ENST00000367041.1.exon12,ENST00000367042.1,ENST00000367042.1.exon13,EN…	chr1	+	207793651	207793704	1	207793675	207793697
TGACCGATTTCTCCTGGTGTTCAGAGTCTGTTTTTGTCTAGCACCATTTGAAATCGGTTAT	gene/MIR29C,198508_0_-_153,ENST00000385055.1,ENST00000385231.1,ENST00000385231.1.exon01,NR_029518,NR_029832,NR_029832.exon01,hsa-mir-29c	chr1	-	207801863	207801924	1	207801862	207801942
GCTGGTTTCACATGGTGGCTTAGATTTTTCCATCTTTGTATCTAGCACCATTTGAAATCAGTGTT	gene/MIR29B2,regulation/ENST00000385231.1,regulation/NR_029832,198510_0_-_126,ENST00000385055.1,ENST00000385055.1.exon01,NR_029518,NR_029518.exon01,hsa-mir-29b-2	chr1	-	207802449	207802514	1	207802447	207802517
AGAAGAGAGATTTTGACTTTCTGTCTTCTATCG	gene/DIEXF,ENST00000491415.2,ENST00000491415.2.exon08,NM_014388,NM_014388.exon08	chr1	+	209840963	209840996	1	209840995	209841018
AAAATATGAGCCATCTTCTCACCGAACTTTGAAGCATGCACA	gene/SERTAD4,ENST00000367012.3,ENST00000367012.3.exon04,ENST00000490620.1,NM_019605,NM_019605.exon04	chr1	+	210242328	210242370	1	210242305	210242328
ACTAAAGATTTCCGTGGAGAGAAACAAATCAGTTATAAGCTAATTTTTTGTAAGCC	gene/RNU5A-8P,repeat/U5,ENST00000364102.1,ENST00000364102.1.exon01	chr1	-	210374170	210374226	1	210374147	210374270
GGCGAACGCGGCCGGGCCCTTGGGGACCGAGTCTCGGC	gene/LPGAT1,regulation/ENST00000366996.1,regulation/ENST00000488600.1,ENST00000366997.4,ENST00000366997.4.exon01,ENST00000488600.1,ENST00000488600.1.exon01,NM_014873,NM_014873.exon01	chr1	-	211830719	211830757	1	211830751	211830771
TGGGCCCCGCGCCGCGGCGGCG	gene/NENF,regulation/ENST00000473900.1,repeat/GC_rich,ENST00000366988.3,ENST00000366988.3.exon01,NM_013349,NM_013349.exon01,NR_026598,NR_026598.exon01	chr1	+	212432947	212432969	1	212432947	212433000
CGGCGCCCTCGGGCTTCTTCCCCCAGAGGGC		chr1	+	212699403	212699434	1	212699394	212699415
						2	212699419	212699442
CCAAAATAGCTCAGTTGGGAGAGCATTAGACTG	repeat/tRNA-Phe-TTY	chr1	+	212846827	212846860	1	212846832	212846861
GCAGCGGGCGCAGACTCGGGGGCAGGTTGCTGTGCTTCTCCGGGCTCAGCCGCCTGCTCT	gene/PTPN14,regulation/ENST00000366956.4,ENST00000491277.1,ENST00000491277.1.exon01,NM_005401,NM_005401.exon01	chr1	-	214551513	214551573	1	214551486	214551528
						2	214551538	214551573
TGTAACAGCAACTCCATGTGGACTGTGTACCAATTTCCAGTGGAGATGCTGTTACTTT	gene/MIR194-1,regulation/ENST00000384858.1,regulation/NR_029628,ENST00000384892.1,ENST00000384892.1.exon01,NR_029711,NR_029711.exon01,hsa-mir-194-1	chr1	-	220118169	220118227	1	220118169	220118191
						2	220118204	220118229
CTGGCTAGGGAAAATGATTGGATAGAAACTATTATTCTATTCATTTATCCCCAGCCTACAAA	gene/MIR664,gene/RAB3GAP2,gene/SNORA36B,ACA36B,ENST00000358951.2,ENST00000358951.2.intron09,ENST00000410438.1,ENST00000410438.1.exon01,NM_012414,NM_012414.intron09,NR_002994,NR_002994.exon01,NR_031705,NR_031705.exon01,hsa-mir-664a	chr1	-	220200546	220200608	1	220200539	220200573
						2	220200580	220200610
GCCAAGTGCCTCTGGGCGCTGCGTGCCGCGCCCGCTGCTCCGCGCGCAGCCGGCTCGGGCCGCTCCTCCTGACTGAGGCGCGGCGGCGGCGGTGG	gene/MARK1,regulation/ENST00000366917.4,regulation/ENST00000366918.4,regulation/ENST00000402574.1,regulation/ENST00000472121.1,regulation/NM_018650,repeat/GC_rich,ENST00000366918.4,ENST00000366918.4.exon01,ENST00000402574.1,ENST00000402574.1.exon01,NM_018650,NM_018650.exon01	chr1	+	220528149	220528244	1	220528119	220528270
CGTGGGCTCCATAGCTCAGTGGTTAGAGCACTGGTCTTGTAAACCAGGGGTCGCGAGTTCGATCCTCGCTGGGGCCTCCTGTT	repeat/tRNA-Thr-ACA,chr1.tRNA56-ThrTGT	chr1	+	222465000	222465083	1	222464976	222465100
GGTTCCATTGTGTAATGGTTGGCACTCTGGACTCT	repeat/tRNA-Gln-CAG	chr1	-	223708155	223708190	1	223708149	223708190
CGCGGAGGGCCCTTCGGACCCGCGCGCC	gene/TP53BP2,ENST00000343537.7,ENST00000343537.7.exon01,ENST00000391878.2,ENST00000391878.2.exon01,NM_001031685,NM_001031685.exon01,NM_005426,NM_005426.exon01	chr1	-	223845806	223845834	1	223845785	223845822
						2	223845826	223845849
CCTTGAGGGAAGCTTTTTAATATTAGTTTCAAGCTTTC	gene/FBXO28,ENST00000366862.5,ENST00000366862.5.exon05,ENST00000424254.2,NM_001136115,NM_001136115.exon04,NM_015176,NM_015176.exon05	chr1	+	224158872	224158910	1	224158862	224158895
TTAGCCATAATATTTTCTAGGATCCGGGAAC	gene/FBXO28,ENST00000366862.5,ENST00000366862.5.exon05,NM_001136115,NM_001136115.exon04,NM_015176,NM_015176.exon05	chr1	+	224161176	224161207	1	224161159	224161182
AATGTGGAATCGCTGGTTTGGAATGTTTGCTAATCTTCCTATTGGG	gene/DEGS1,ENST00000323699.4,ENST00000323699.4.exon02,ENST00000391877.3,ENST00000391877.3.exon02,ENST00000465848.1,ENST00000465848.1.exon02,NM_003676,NM_003676.exon02	chr1	+	224189799	224189845	1	224189795	224189823
						2	224189840	224189880
AGAAGTGAATCTGGCTTTTAAACAGTCAG	gene/DEGS1,ENST00000323699.4,ENST00000323699.4.exon03,ENST00000391877.3,ENST00000391877.3.intron03,NM_003676,NM_003676.exon03	chr1	+	224192613	224192642	1	224192584	224192673
CACACATGAAAGAAGCCATGATCAAGCTTGGTTTCCACTTGCTCTGCT	gene/CNIH4,ENST00000366856.3,ENST00000366856.3.exon04,ENST00000366857.5,ENST00000366857.5.intron03,ENST00000366858.3,ENST00000366858.3.intron03,ENST00000465271.1,ENST00000465271.1.exon04,ENST00000468318.1,ENST00000468318.1.exon03,NM_014184,NM_014184.exon04	chr1	+	224371356	224371404	1	224371397	224371418
TGCTTCCCACCAGGCCGACATTAAGGAAGCAAGGAG	gene/LBR,ENST00000272163.4,ENST00000272163.4.exon03,ENST00000338179.2,ENST00000338179.2.exon03,NM_002296,NM_002296.exon03,NM_194442,NM_194442.exon03	chr1	-	225422110	225422146	1	225422127	225422151
CGCCTGCGTGTTCCTCCGCCGCGCGC	regulation/ENST00000284563.6,regulation/ENST00000366843.2,regulation/ENST00000366844.2,regulation/NM_001008493,regulation/NM_018212	chr1	-	225653156	225653182	1	225653140	225653162
						2	225653176	225653197
GGCGGCGGCGGAGAGAGGCTCTTTGTTGCCTCCCTACCCCGCC		chr1	+	225653337	225653380	1	225653326	225653361
						2	225653364	225653391
TAATTGGAATTAACTCCACACCATA	gene/SRP9,ENST00000304786.7,ENST00000304786.7.exon03,ENST00000366838.1,ENST00000366839.4,ENST00000366839.4.exon04,NM_001130440,NM_001130440.exon04,NM_003133,NM_003133.exon03	chr1	+	225789805	225789830	1	225789796	225789832
TAATCCAGCATGAGATTACATGCTGAGATTACAGCTGTAATCTGTAATTTGAGAGGCTGAGGTGGGAGGATCATTTCGAGACCAGCC	gene/C1orf55,gene/SDE2,repeat/FLAM_C,ENST00000272091.7,ENST00000272091.7.exon07,NM_152608,NM_152608.exon07	chr1	-	225983591	225983678	1	225983649	225983678
ATCTTGGTGTCATTTAGGTAATGAATCTATCCAA	gene/C1orf55,gene/SDE2,ENST00000272091.7,ENST00000272091.7.exon07,ENST00000366817.1,NM_152608,NM_152608.exon07	chr1	-	225985019	225985053	1	225985015	225985060
CTGGCCGCTGCGGCAGCGGGAGGGGCGGACC		chr1	-	226062063	226062094	1	226061988	226062119
ACTCTTTAGCATTCATACTTTGGGGTTAAA	gene/ACBD3,ENST00000366812.5,ENST00000366812.5.exon08,NM_022735,NM_022735.exon08	chr1	-	226146420	226146450	1	226146441	226146464
CAGTTCCACAGGAGGTCCTGCTCTGAGGCTCCAGCTGG	ENST00000366759.4,ENST00000366760.1,NM_053052	chr1	+	227781706	227781744	1	227781692	227781710
CCACGATCCTCTACAAGCTTAAGCTGGGTGAGATCGTGACCACCATTCCCACCATAGGTGAGGTGGGGGCCAGCAGGGAGTGGGCTGGGCTGGGCTGGGCCAAGGTACAAGGCCTCACCCTGCATCCCGCACCCAGGCTTCAACGTGGAAACCGTGGAGTACAAG	gene/ARF1,gene/MIR3620,regulation/ENST00000584469.1,regulation/NR_037415,repeat/(GGCTG)n,ENST00000272102.5,ENST00000272102.5.exon02,ENST00000272102.5.exon03,ENST00000272102.5.intron02,ENST00000478424.1,ENST00000478424.1.exon02,ENST00000478424.1.exon03,ENST00000478424.1.intron02,ENST00000540651.1,ENST00000540651.1.exon02,ENST00000540651.1.exon03,ENST00000540651.1.intron02,ENST00000541182.1,ENST000…	chr1	+	228097205	228097370	1	228097226	228097249
						2	228097263	228097342
						3	228097345	228097365
CCTCTGCTTTACTCTCATGTGGCAAACGTGCGGCTCG	gene/ARF1,ENST00000272102.5,ENST00000272102.5.exon05,ENST00000478424.1,ENST00000478424.1.exon05,ENST00000540651.1,ENST00000540651.1.exon05,ENST00000541182.1,ENST00000541182.1.exon05,ENST00000584469.1,NM_001024226,NM_001024226.exon05,NM_001024227,NM_001024227.exon05,NM_001024228,NM_001024228.exon05,NM_001658,NM_001658.exon05,NR_037415	chr1	+	228098044	228098081	1	228098067	228098082
AGCTGCCTCCGTGGTTTGGTCACCGTGTGCATCGCACCGTGCTG	gene/ARF1,ENST00000272102.5,ENST00000272102.5.exon05,ENST00000478424.1,ENST00000478424.1.exon05,ENST00000540651.1,ENST00000540651.1.exon05,ENST00000541182.1,ENST00000541182.1.exon05,ENST00000584469.1,NM_001024226,NM_001024226.exon05,NM_001024227,NM_001024227.exon05,NM_001024228,NM_001024228.exon05,NM_001658,NM_001658.exon05,NR_037415	chr1	+	228098097	228098141	1	228098087	228098108
TTCCAATGAGGCAGTTTCTGGTACTCCTATG	gene/ARF1,ENST00000272102.5,ENST00000272102.5.exon05,ENST00000478424.1,ENST00000478424.1.exon05,ENST00000540651.1,ENST00000540651.1.exon05,ENST00000541182.1,ENST00000541182.1.exon05,ENST00000584469.1,NM_001024226,NM_001024226.exon05,NM_001024227,NM_001024227.exon05,NM_001024228,NM_001024228.exon05,NM_001658,NM_001658.exon05,NR_037415	chr1	+	228098199	228098230	1	228098204	228098227
AGCCTATGGGACGCAGGGCCCCATCTGTCCCTCGGTCGCCGTGTGGCCAGAGTGGGTCCG	gene/ARF1,ENST00000272102.5,ENST00000272102.5.exon05,ENST00000478424.1,ENST00000540651.1,ENST00000540651.1.exon05,ENST00000541182.1,ENST00000541182.1.exon05,NM_001024226,NM_001024226.exon05,NM_001024227,NM_001024227.exon05,NM_001024228,NM_001024228.exon05,NM_001658,NM_001658.exon05	chr1	+	228098741	228098801	1	228098790	228098838
CCCCAACACTCGTGCTCGCTCAGACACTTTGGCAGGATGTCTGGGGCCTCACCAGCAG	gene/ARF1,ENST00000272102.5,ENST00000272102.5.exon05,ENST00000478424.1,ENST00000540651.1,ENST00000540651.1.exon05,ENST00000541182.1,ENST00000541182.1.exon05,NM_001024226,NM_001024226.exon05,NM_001024227,NM_001024227.exon05,NM_001024228,NM_001024228.exon05,NM_001658,NM_001658.exon05	chr1	+	228098805	228098863	1	228098790	228098838
CAGAGGCTCTGAGGCCTGATGGCTGGACCCTGCTCACTGCT	gene/C1orf35,ENST00000272139.4,ENST00000272139.4.exon08,ENST00000472617.1,ENST00000472617.1.exon09,NM_024319,NM_024319.exon08	chr1	-	228101108	228101149	1	228101102	228101124
CGTGTGGGACCTGGGGTGGGGCTGCATGGGCTCACTGTGCCCTGACC	gene/GUK1,ENST00000312726.4,ENST00000312726.4.intron07,ENST00000366716.1,ENST00000366716.1.intron05,ENST00000366718.1,ENST00000366718.1.intron06,ENST00000366721.1,ENST00000366721.1.intron06,ENST00000366722.1,ENST00000366722.1.intron06,ENST00000366723.1,ENST00000366723.1.intron07,ENST00000366726.1,ENST00000366726.1.intron06,ENST00000366728.2,ENST00000366728.2.intron06,ENST00000366730.1,ENST0000036…	chr1	+	228148306	228148353	1	228148306	228148370
CAGGACCCAGGGTCCCAGCTGCTGCTTGGGGAT	gene/TRIM11,ENST00000284551.6,ENST00000284551.6.exon06,ENST00000460651.1,ENST00000493030.2,ENST00000493030.2.exon05,NM_145214,NM_145214.exon06	chr1	-	228393889	228393922	1	228393904	228393923
ACATGGGCAGATGGCCCCAGCTTGCCTGTGGCTGTGCCTGGGTGACC	gene/TRIM11,ENST00000284551.6,ENST00000284551.6.intron05,ENST00000366699.3,ENST00000460651.1,ENST00000460651.1.intron03,ENST00000493030.2,ENST00000493030.2.intron04,NM_145214,NM_145214.intron05	chr1	-	228395270	228395317	1	228395254	228395274
GGGAGTGGGGTGGGACCCAGCTGTTGGCCATGGC	gene/TRIM11,ENST00000284551.6,ENST00000284551.6.intron04,ENST00000366699.3,ENST00000366699.3.intron04,ENST00000460651.1,ENST00000460651.1.intron02,ENST00000493030.2,ENST00000493030.2.intron03,NM_145214,NM_145214.intron04,hsa-mir-6742	chr1	-	228397073	228397107	1	228397048	228397077
						2	228397080	228397107
AGCAAGCGATGGTCACTGACACCGAGTGTG	gene/TRIM11,ENST00000284551.6,ENST00000284551.6.intron03,ENST00000366699.3,ENST00000366699.3.intron03,ENST00000460651.1,ENST00000460651.1.intron02,ENST00000493030.2,ENST00000493030.2.intron02,NM_145214,NM_145214.intron03	chr1	-	228397186	228397216	1	228397167	228397193
						2	228397214	228397236
ACATAAAGGCTCTTTTCAGAGCCAC	gene/HIST3H2A,ENST00000366695.2,ENST00000366695.2.exon01,NM_033445,NM_033445.exon01	chr1	-	228457366	228457391	1	228457366	228457415
CACCGGTTGCTCCGCAAGGGCAACTATTCGGAGCGCGTGGGCGCC	gene/HIST3H2A,ENST00000366695.2,ENST00000366695.2.exon01,NM_033445,NM_033445.exon01	chr1	-	228457679	228457724	1	228457702	228457719
TGGTGCGCTTCTGGGCCGAGGAGGACG	gene/RNF187,regulation/ENST00000482739.2,ENST00000305943.7,ENST00000305943.7.exon01,NM_001010858,NM_001010858.exon01	chr1	+	228487594	228487621	1	228487556	228487598
TGCAGCTGCTGTGCCGCGCCGACGCCGGCCCGCTCTGCGCCGCCTGCCGTATGGCTGCGGGCCCCGAGCCGCC	gene/RNF187,regulation/ENST00000482739.2,ENST00000305943.7,ENST00000305943.7.exon01,NM_001010858,NM_001010858.exon01	chr1	+	228487765	228487838	1	228487771	228487798
						2	228487826	228487849
CATACCACCCTGAACGCGACTGATCTCGGAAGCTAAGCAGGGACG	gene/RNA5SP19,repeat/5S,ENST00000365186.1,ENST00000365186.1.exon01	chr1	+	228555801	228555846	1	228555821	228555906
ACACTCATGCACACAGATACATAG	gene/RHOU,ENST00000366691.3,ENST00000366691.3.exon03,NM_021205,NM_021205.exon03,NR_037962,NR_037962.exon03	chr1	+	228744752	228744776	1	228744763	228744787
CAGAGAAGGATCTATCCGCTATTGGCCAAGCCTTGCTG	gene/NUP133,ENST00000261396.3,ENST00000261396.3.exon05,ENST00000366678.3,ENST00000366678.3.exon05,ENST00000366679.1,ENST00000366679.1.exon05,ENST00000537506.1,ENST00000537506.1.exon06,NM_018230,NM_018230.exon05	chr1	-	229499757	229499795	1	229499744	229499768
GAAGCCGGAAAGCCAGGCGCCCTTCTTGACTGCGCCTAGGTGGAACTGGCCCTCC	gene/RP4-613A2.1,ENST00000417605.1,ENST00000417605.1.exon01	chr1	+	229508512	229508567	1	229508474	229508524
GGTTGAGTTCGTCAGGGTTCCGACCCAAT	gene/ABCB10,ENST00000344517.4,ENST00000344517.4.intron01,NM_012089,NM_012089.intron01	chr1	-	229553702	229553731	1	229553678	229553710
						2	229553715	229553734
ACAGGGCTGAGGTGCGGAGGGACC		chr1	+	229559260	229559284	1	229559219	229559283
CTCGGCCTCCCGAGTCCCGGGCTGCGG	gene/TAF5L,ENST00000258281.2,ENST00000258281.2.intron01,ENST00000366674.1,ENST00000366674.1.intron01,ENST00000366675.3,ENST00000366675.3.intron01,ENST00000477957.1,ENST00000477957.1.intron01,NM_001025247,NM_001025247.intron01,NM_014409,NM_014409.intron01	chr1	-	229625658	229625685	1	229625641	229625702
GCTTAACAGGCTGGTTGATGCTGGCTACTG	gene/URB2,ENST00000258243.2,ENST00000258243.2.exon04,NM_014777,NM_014777.exon04	chr1	+	229635455	229635485	1	229635436	229635479
TGAAATTCCTGTTCAGGTCACTCAGGA	gene/URB2,ENST00000258243.2,ENST00000258243.2.exon05,NM_014777,NM_014777.exon05	chr1	+	229643536	229643563	1	229643547	229643573
TTAGCACAGGTGCCAGGGCTCCTGCCTGCTCCTCCTGTGTTAG	gene/URB2,ENST00000258243.2,ENST00000258243.2.exon10,NM_014777,NM_014777.exon10	chr1	+	229659871	229659914	1	229659870	229659885
						2	229659895	229659917
GGGCTCAATAGAAACATTTTTTTTTAAGTTTCTGCTGTAAAAAAATATATTTCTGTTGAGCCTAGGAGG	repeat/AluSz6	chr1	+	229690656	229690725	1	229690650	229690671
						2	229690708	229690729
AGTTGGTGCTACTGCTGTGGCCAGCTGGGGGGCTTC	gene/GALNT2,ENST00000366672.4,ENST00000366672.4.exon16,ENST00000485438.1,ENST00000485438.1.exon06,ENST00000543760.1,NM_004481,NM_004481.exon16	chr1	+	230280237	230280273	1	230280258	230280280
CCAAAGCTGTGGCATAGCCAACTTTTGATTTGGTTCTTGC	gene/C1orf198,ENST00000366663.5,ENST00000366663.5.exon04,ENST00000427697.2,ENST00000427697.2.exon04,ENST00000470540.1,ENST00000470540.1.exon06,NM_001136494,NM_001136494.exon06,NM_001136495,NM_001136495.exon04,NM_032800,NM_032800.exon04	chr1	-	230838360	230838400	1	230838364	230838385
GCGCGCGCCGCATCCCTCCGCACGTGCTGGTCAACTGGGCCGTGC	gene/KIAA1804,gene/MLK4,repeat/GC_rich,ENST00000366623.3,ENST00000366623.3.exon01,ENST00000366624.3,ENST00000366624.3.exon01,NM_032435,NM_032435.exon01	chr1	+	233328710	233328755	1	233328706	233328722
GTCGAAATAGCTCAGTTGGGAGAGCGTTAGACT	repeat/tRNA-Phe-TTY	chr1	-	233807840	233807873	1	233807839	233807873
TCCGGGCCCGCCTCGCGCGCGCCGCGGGCGCGGTCGCCGCCGGGCTCGGGCAACA	repeat/GC_rich	chr1	+	234478330	234478385	1	234478320	234478351
						2	234478353	234478386
TTATAATGGATGGTGGTGTGTACAAGATGGCACTGCCATCTTT	gene/IRF2BP2,ENST00000366609.3,ENST00000366609.3.exon02,ENST00000366610.3,ENST00000366610.3.exon02,ENST00000491430.1,NM_001077397,NM_001077397.exon02,NM_182972,NM_182972.exon02	chr1	-	234606311	234606354	1	234606312	234606333
GTTACCGTTCTATGTAGGCTGTGACTTGCGCTGCTTTTTTAGAGCACTTGGCAAATCAGAAATGCTTCTAGCTGTATTT	gene/IRF2BP2,ENST00000366609.3,ENST00000366609.3.exon02,ENST00000366610.3,ENST00000366610.3.exon02,ENST00000491430.1,NM_001077397,NM_001077397.exon02,NM_182972,NM_182972.exon02	chr1	-	234606802	234606881	1	234606747	234606858
						2	234606868	234606918
ACAAAAGGTATGTACTTATAAAGACATTTTTTTCTTTT	gene/IRF2BP2,221878_1_-_123,ENST00000366609.3,ENST00000366609.3.exon02,ENST00000366610.3,ENST00000366610.3.exon02,ENST00000491430.1,NM_001077397,NM_001077397.exon02,NM_182972,NM_182972.exon02	chr1	-	234606926	234606964	1	234606930	234606971
TGGAGAGGTCTATTGTCCCAGTGGGGAAAAATGCCCTCTTGTGGGCTCCAATGTCCCCT	gene/IRF2BP2,ENST00000366609.3,ENST00000366609.3.exon02,ENST00000366610.3,ENST00000366610.3.exon02,ENST00000491430.1,ENST00000491430.1.exon02,NM_001077397,NM_001077397.exon02,NM_182972,NM_182972.exon02	chr1	-	234607210	234607269	1	234607223	234607288
GCGGAGACTGCGCTGCTCCAGCC		chr1	+	234600294	234600317	1	234600278	234600318
CCCCTTGGTAAGTTTATTTTACCATCCTCCCACCT	gene/TOMM20,repeat/Tigger10,ENST00000366607.4,ENST00000366607.4.exon05,NM_014765,NM_014765.exon05	chr1	-	235109526	235109561	1	235109513	235109550
ACTTACTGGCTGTAGCAATGCTGGCCTGTTAACT	gene/TOMM20,ENST00000366607.4,ENST00000366607.4.exon05,NM_014765,NM_014765.exon05	chr1	-	235109654	235109688	1	235109688	235109771
ATCTTCATTTTACAGTTCATTAACCCAAGTACGTTTTCTTATTTAAATGACAACTTTGGT	gene/TOMM20,repeat/Tigger10,ENST00000366607.4,ENST00000366607.4.exon05,NM_014765,NM_014765.exon05	chr1	-	235110059	235110119	1	235110099	235110119
TGCAGTATGAGCTGGGTGTCACTTGGCTCTGAACATACTG	gene/TOMM20,ENST00000366607.4,ENST00000366607.4.exon05,NM_014765,NM_014765.exon05	chr1	-	235110150	235110190	1	235110190	235110218
AACTTACCTCTACTGTTAGACTAGGCGACTCACATTTGAGGACTTTTCTCGGGTATCTT	gene/TOMM20,repeat/MIR3,ENST00000366607.4,ENST00000366607.4.exon05,NM_014765,NM_014765.exon05	chr1	-	235110540	235110599	1	235110523	235110544
						2	235110546	235110595
TGGGTCGGAACAGCGCCATCGCCGCCGGTGTATGCGGGGCCCTTTTCATTGGGTACTGCATCTA	gene/TOMM20,regulation/ENST00000384452.1,regulation/NR_002956,ENST00000366607.4,ENST00000366607.4.exon01,NM_014765,NM_014765.exon01	chr1	-	235128647	235128711	1	235128635	235128738
GGTTCGTGGCCCACCGCTCCTTCGCGGTCCCTGCCGC	gene/TOMM20,regulation/ENST00000384452.1,regulation/NR_002956,ENST00000366607.4,ENST00000366607.4.exon01,NM_014765,NM_014765.exon01	chr1	-	235128744	235128781	1	235128751	235128828
AAATGGGGCCCAGATTGCAGATGGATTTCGTATTAGAGTTGATCTCG	gene/RBM34,ENST00000366606.3,ENST00000366606.3.exon08,ENST00000408888.3,ENST00000408888.3.exon08,NM_015014,NM_015014.exon08,NR_027762,NR_027762.exon07	chr1	-	235137893	235137940	1	235137877	235137896
						2	235137919	235137963
GAGGGAGACTCTTGAGCTTCATCTTGCCGCCGCCACG	gene/ARID4B,regulation/ENST00000366603.2,regulation/NM_001206794,ENST00000264183.3,ENST00000264183.3.exon01,ENST00000349213.3,ENST00000349213.3.exon01,NM_016374,NM_016374.exon01,NM_031371,NM_031371.exon01	chr1	-	235328094	235328131	1	235328087	235328108
						2	235328126	235328166
AGTGGTCGCTCGTCAGCCGCCGCCCCTCA	gene/B3GALNT2,ENST00000313984.3,ENST00000313984.3.exon01,ENST00000366600.3,ENST00000366600.3.exon01,ENST00000478199.1,ENST00000478199.1.exon01,NM_152490,NM_152490.exon01	chr1	-	235504324	235504353	1	235504314	235504346
GGAAGAGGATAGGGTTGTTCTATAAAGGTACTG	gene/RYR2,ENST00000360064.6,ENST00000360064.6.intron30,ENST00000366574.2,ENST00000366574.2.intron29,ENST00000542537.1,ENST00000542537.1.intron28,NM_001035,NM_001035.intron29	chr1	+	237573517	237573550	1	237573517	237573541
TTTGGGGGTGTAGCTCAGTGGCAGAGCGTTTGACT		chr1	-	239364822	239364857	1	239364825	239364854
ATTCTTAATTATTAAATGAAATAGAGTGTTAGAATTTAATG	gene/FMN2,ENST00000319653.9,ENST00000319653.9.intron01,NM_020066,NM_020066.intron01	chr1	+	240094639	240094680	1	240094632	240094652
TCTTCAGTAACACATCTCATGATCTGAAGATTGT	gene/CHML,gene/OPN3,ENST00000331838.5,ENST00000331838.5.intron01,ENST00000366553.1,ENST00000366553.1.exon01,ENST00000366554.2,ENST00000366554.2.intron01,ENST00000469376.1,ENST00000469376.1.intron01,NM_001821,NM_001821.exon01,NM_014322,NM_014322.intron01	chr1	-	241631657	241631691	1	241631646	241631685
CTCAGGGGGTAGATTGCCTCGTGGCTCCCTATGAAGCTGATGCGCAGTTG	gene/EXO1,ENST00000348581.5,ENST00000348581.5.exon05,ENST00000366548.3,ENST00000366548.3.exon07,ENST00000493702.1,ENST00000493702.1.exon05,ENST00000518483.1,ENST00000518483.1.exon05,NM_003686,NM_003686.exon05,NM_006027,NM_006027.exon05,NM_130398,NM_130398.exon07	chr1	+	241857354	241857404	1	241857394	241857414
CTTATCAGCATGAAGAATTTTTTCTCATTCTGTG	gene/EXO1,ENST00000348581.5,ENST00000348581.5.exon14,ENST00000366548.3,ENST00000366548.3.exon16,ENST00000518483.1,ENST00000518483.1.exon14,NM_003686,NM_003686.exon14,NM_006027,NM_006027.exon14,NM_130398,NM_130398.exon16	chr1	+	241889673	241889707	1	241889707	241889745
CTGTGAGACCAAAGAACTACT	gene/MIR4677,gene/SDCCAG8,ENST00000343783.6,ENST00000343783.6.intron09,ENST00000355875.4,ENST00000355875.4.intron11,ENST00000366541.3,ENST00000366541.3.intron12,ENST00000584153.1,ENST00000584153.1.exon01,NM_006642,NM_006642.intron12,NR_039824,NR_039824.exon01,hsa-mir-4677	chr1	+	243346225	243346246	1	243346222	243346248
TAACGTGTGGTTTTAATGACCAGCACGCAAGGC	gene/ZBTB18,gene/ZNF238,ENST00000358704.4,ENST00000358704.4.exon02,NM_006352,NM_006352.exon01,NM_205768,NM_205768.exon02	chr1	+	244056804	244056837	1	244056776	244056823
						2	244056832	244056869
GGTGAAGGAGCACACAGCCCTGAGGGCTTG	gene/DESI2,gene/PPPDE1,ENST00000263831.7,ENST00000302550.11,ENST00000302550.11.exon05,NM_016076,NM_016076.exon05	chr1	+	244706323	244706353	1	244706331	244706352
ATGTTGGCGTTTGTCATGGGACTCATTTCACATAATAGAATGCCTAGTCTCATTGACCAATCG	gene/DESI2,gene/PPPDE1,ENST00000263831.7,ENST00000302550.11,ENST00000302550.11.exon05,NM_016076,NM_016076.exon05	chr1	+	244706811	244706874	1	244706806	244706829
						2	244706841	244706867
CAAGAAGCGACGCCTTTCTGACAAGGGTCTCAAGGCCGAGCTCATGGAGCGACTCCAGGCTGCGCTGGACGACGAGGA	gene/HNRNPU,ENST00000283179.9,ENST00000283179.9.exon01,ENST00000444376.2,ENST00000444376.2.exon01,NM_004501,NM_004501.exon01,NM_031844,NM_031844.exon01	chr1	-	244864170	244864248	1	244864231	244864258
AGAGGACGTTGCGTGCTCGCTCGCGCCAGGCGAGTCTCCGCGTCTCCCTCGCGAA	gene/HNRNPU,regulation/ENST00000283179.9,regulation/ENST00000444376.2,regulation/NM_004501,regulation/NM_031844,ENST00000444376.2,ENST00000444376.2.exon01,NM_004501,NM_004501.exon01,NM_031844,NM_031844.exon01	chr1	-	244864489	244864544	1	244864484	244864545
TGTAATCCCAGCACTTTGGGAAGCCGGGCCAGGTGGAT	gene/KIF26B,repeat/AluSc8,ENST00000407071.2,ENST00000407071.2.intron02,NM_018012,NM_018012.intron02	chr1	+	245268210	245268248	1	245268215	245268248
AGTACCCGGCGCAGCAACGGCCGCCGTCGC		chr1	-	246724320	246724350	1	246724327	246724347
AGTGTCAGGATGGCCGAGTGGTCTAAGGCGCCAGACTCAAGGTAAGCACCTT	repeat/tRNA-Leu-TTG,chr1.tRNA58-LeuCAA	chr1	+	248873851	248873903	1	248873851	248873981
GCGGGCTTTCTGGTCTCCGGATGGAGGCGTGGGTTCGAATCCCACTTCTGACACATTCGTTT	repeat/tRNA-Leu-TTG,chr1.tRNA58-LeuCAA	chr1	+	248873907	248873969	1	248873851	248873981
CGCCGCCGGCTCCGCGCGAAGGGCTCCGGGCTCGAGGGGCGCCATG		chr10	-	135317	135363	1	135318	135353
						2	135363	135384
CCACCCCGTGTGTGTCCTCTGCC	gene/DIP2C,ENST00000280886.6,ENST00000280886.6.intron18,ENST00000381496.3,ENST00000381496.3.intron19,ENST00000540204.1,ENST00000540204.1.intron02,NM_014974,NM_014974.intron18	chr10	-	367852	367875	1	367851	367875
AGGGCGAGCCGCTGGTTAGGAGCTTGCAGTGTCT	gene/LARP4B,ENST00000316157.3,ENST00000316157.3.exon17,NM_015155,NM_015155.exon17	chr10	-	812820	812854	1	812824	812845
GTGAGTGGGGAGCGGGGGAGACAGCGTCTGGGACTGGAAGCCCTCGTGCT	gene/PITRM1,ENST00000224949.4,ENST00000224949.4.intron26,ENST00000380989.2,ENST00000380989.2.intron26,ENST00000380994.1,ENST00000380994.1.intron15,ENST00000451104.2,ENST00000451104.2.intron23,ENST00000464395.1,ENST00000464395.1.intron08,NM_001242307,NM_001242307.intron26,NM_001242309,NM_001242309.intron23,NM_014889,NM_014889.intron26	chr10	-	3138184	3138234	1	3138218	3138234
TCAGACGGAATTTGTGATGCTGGATTTTCCTTAGTTATGACTCCAGATCCTGAATTTCTTGTC	gene/FAM208B,ENST00000328090.5,ENST00000328090.5.exon11,NM_017782,NM_017782.exon11	chr10	+	5730869	5730932	1	5730894	5730912
ACAGCTCGGACTCTCCAACAACTCTTAAGTTAGTTAAAGGACAGTTTCC	gene/FAM208B,ENST00000328090.5,ENST00000328090.5.exon11,NM_017782,NM_017782.exon11	chr10	+	5731137	5731186	1	5731154	5731171
CTGTGGTTCCATAGTGTAGTGGTTATCACATCTGCTTTACACGCAGAAGGTCCTGGGTTCAAGCCCCAGTGGAACCATGGTGTGGTCTGTTGTT	repeat/tRNA-Val-GTA,chr10.tRNA6-ValTAC	chr10	-	5853693	5853787	1	5853692	5853807
CCGCCCCGCCGCTTAATTCGGACGCGCGGGGCC	gene/FAM107B,regulation/ENST00000378467.4,regulation/ENST00000468747.1,regulation/ENST00000471815.1,ENST00000181796.2,ENST00000181796.2.intron02,ENST00000378467.4,ENST00000378467.4.exon01,NM_031453,NM_031453.intron02	chr10	-	14604410	14604443	1	14604373	14604416
						2	14604432	14604453
AGAGGGAGCTGCGGCCGCTCCGGC	gene/NMT2,regulation/ENST00000378150.1,regulation/ENST00000535341.1,ENST00000378165.4,ENST00000378165.4.exon01,NM_004808,NM_004808.exon01	chr10	-	15168651	15168675	1	15168598	15168693
CACCCAATGTGGGAGTCTGGTTTGAGCAAGCGAGCT	gene/FAM171A1,ENST00000378116.4,ENST00000378116.4.exon08,NM_001010924,NM_001010924.exon08	chr10	-	15211794	15211830	1	15211763	15211810
ACCGCAGGATGTTCGGCGGCCCGGGCACCG	gene/VIM,ENST00000224237.5,ENST00000224237.5.exon01,ENST00000485947.1,ENST00000485947.1.exon01,ENST00000544301.1,ENST00000544301.1.exon02,NM_003380,NM_003380.exon02	chr10	+	17229453	17229483	1	17229423	17229469
						2	17229483	17229546
CACCTTGCCTTGCTGCCCGGGC	gene/C10orf114,gene/MIR1915,ENST00000377113.5,ENST00000377113.5.intron01,ENST00000410139.1,ENST00000410139.1.exon01,NM_001010911,NM_001010911.intron01,NR_031736,NR_031736.exon01,hsa-mir-1915	chr10	-	21496609	21496631	1	21496571	21496632
AAAGGTTGGTGGTTCGAGCCCACCCAGGGACGCGCTCTCCTTTT	repeat/tRNA-Asn-AAC,chr10.tRNA4-AsnGTT	chr10	-	22229496	22229540	1	22229474	22229588
ACCGAAGTCTCTGTGGCGCAATCGGTTAGCGCGTTC	repeat/tRNA-Asn-AAC,chr10.tRNA4-AsnGTT	chr10	-	22229552	22229588	1	22229474	22229588
CAGCGGCGTCTGCAGCTCGCTTCAAG	gene/BMI1,gene/COMMD3-BMI1,ENST00000376663.3,ENST00000376663.3.exon01,ENST00000463409.2,ENST00000463409.2.intron07,ENST00000602390.1,ENST00000602390.1.intron05,NM_001204062,NM_001204062.intron05,NM_005180,NM_005180.exon01	chr10	+	22321571	22321597	1	22321594	22321616
AGCGCAGTCTGCCGGGCCGAGCGGGC	gene/PIP4K2A,regulation/ENST00000545335.1,ENST00000376573.4,ENST00000376573.4.exon01,NM_005028,NM_005028.exon01	chr10	-	22714493	22714519	1	22714505	22714610
TTCTCGGCCTTTTGGCTGAGATCAAGTGTAGTAC	gene/KIAA1217,repeat/U2,ENST00000376462.1,ENST00000376462.1.intron01,ENST00000481700.1,ENST00000481700.1.intron01,NM_001098500,NM_001098500.intron01	chr10	+	23772859	23772893	1	23772855	23772885
TTTGGGTTATTCTCATTATGACACCTATTG	gene/YME1L1,ENST00000326799.3,ENST00000326799.3.exon20,ENST00000375972.3,ENST00000375972.3.exon18,ENST00000376016.3,ENST00000376016.3.exon19,NM_001253866,NM_001253866.exon18,NM_014263,NM_014263.exon19,NM_139312,NM_139312.exon20	chr10	-	27111794	27111824	1	27111773	27111797
						2	27111808	27111837
GTGCCCTTAAAGGTGAACCCAGTGCACCTTCATGAACCGTGGTA	gene/MIR938,gene/SVIL,ENST00000355867.4,ENST00000355867.4.intron01,ENST00000375398.2,ENST00000375398.2.intron03,ENST00000375400.3,ENST00000375400.3.intron03,ENST00000401216.1,ENST00000401216.1.exon01,NM_003174,NM_003174.intron03,NM_021738,NM_021738.intron01,NR_030634,NR_030634.exon01,hsa-mir-938	chr10	-	29602289	29602333	1	29602311	29602333
GAGTTTGGAAAAGGAATTATATTTCTCTTTTTCCTGATTCTGTACTCAACAA	gene/KIF5B,ENST00000302418.4,ENST00000302418.4.exon26,NM_004521,NM_004521.exon26	chr10	-	32010727	32010779	1	32010714	32010736
						2	32010762	32010785
GGGGGCAGGGCCGGGACTGCGTTGAGACAGTCGCCGTGCCTCAGTTTCCTCCTCTGC	regulation/ENST00000450890.1,regulation/TCONS_l2_00003931	chr10	+	32958524	32958581	1	32958542	32958595
CATGGGGGTGTCTGCTGCCCAGGCCACTTACAGTGGCCTGGA	gene/HNRNPF,ENST00000337970.3,ENST00000337970.3.exon04,ENST00000356053.3,ENST00000356053.3.exon04,ENST00000357065.4,ENST00000357065.4.exon04,ENST00000443950.2,ENST00000443950.2.exon03,ENST00000498176.1,ENST00000544000.1,ENST00000544000.1.exon04,NM_001098204,NM_001098204.exon04,NM_001098205,NM_001098205.exon04,NM_001098206,NM_001098206.exon04,NM_001098207,NM_001098207.exon04,NM_001098208,NM_001098…	chr10	-	43386706	43386748	1	43386695	43386733
CCAAACGGGATCACATTGCCTGTGGACCCCGAAGGCAA	gene/HNRNPF,ENST00000337970.3,ENST00000337970.3.exon04,ENST00000356053.3,ENST00000356053.3.exon04,ENST00000357065.4,ENST00000357065.4.exon04,ENST00000443950.2,ENST00000443950.2.exon03,ENST00000498176.1,ENST00000544000.1,ENST00000544000.1.exon04,NM_001098204,NM_001098204.exon04,NM_001098205,NM_001098205.exon04,NM_001098206,NM_001098206.exon04,NM_001098207,NM_001098207.exon04,NM_001098208,NM_001098…	chr10	-	43387435	43387473	1	43387432	43387458
TGGTTGAGCTTCGGTGGAATTTCGGGGCTCTT	gene/HNRNPF,ENST00000337970.3,ENST00000337970.3.exon02,ENST00000356053.3,ENST00000356053.3.exon02,ENST00000357065.4,ENST00000357065.4.exon02,ENST00000443950.2,ENST00000443950.2.exon01,ENST00000498176.1,ENST00000498176.1.exon01,ENST00000544000.1,ENST00000544000.1.exon02,NM_001098204,NM_001098204.exon02,NM_001098205,NM_001098205.exon02,NM_001098206,NM_001098206.exon02,NM_001098207,NM_001098207.exon…	chr10	-	43396511	43396543	1	43396513	43396536
GGGAACGTCGCCGTCACCTTGTCTCGGGGCCTCGGC	gene/HNRNPF,ENST00000337970.3,ENST00000337970.3.intron01,ENST00000356053.3,ENST00000356053.3.intron01,ENST00000357065.4,ENST00000357065.4.intron01,ENST00000443950.2,ENST00000443950.2.exon01,ENST00000498176.1,ENST00000498176.1.exon01,ENST00000544000.1,ENST00000544000.1.intron01,NM_001098204,NM_001098204.intron01,NM_001098205,NM_001098205.intron01,NM_001098206,NM_001098206.intron01,NM_001098207,NM_…	chr10	-	43396678	43396714	1	43396662	43396736
GGAAGCTCCCGCCCGAGCCCGCGCAGGCCCTGG	gene/HNRNPF,ENST00000337970.3,ENST00000337970.3.intron01,ENST00000356053.3,ENST00000356053.3.intron01,ENST00000357065.4,ENST00000357065.4.intron01,ENST00000443950.2,ENST00000443950.2.exon01,ENST00000498176.1,ENST00000498176.1.exon01,ENST00000544000.1,ENST00000544000.1.intron01,NM_001098204,NM_001098204.intron01,NM_001098205,NM_001098205.intron01,NM_001098206,NM_001098206.intron01,NM_001098207,NM_…	chr10	-	43396774	43396807	1	43396775	43396799
TGGCGGGGGAGGCGGTGGAGGCGGAC		chr10	+	43409307	43409333	1	43409307	43409332
CACTTGATTCTTAATAATCAATCAGTTTGAGCCAGGCACA	gene/MARCH8,repeat/AluJr,ENST00000319836.3,ENST00000319836.3.intron02,ENST00000395769.2,ENST00000395769.2.intron02,ENST00000395771.3,ENST00000395771.3.intron03,NM_001002265,NM_001002265.intron03,NM_001002266,NM_001002266.intron02,NM_145021,NM_145021.intron02	chr10	-	45516438	45516478	1	45516437	45516457
TACACTGAGTTAATCTACTCAGG	gene/MAPK8,ENST00000360332.3,ENST00000374182.3,ENST00000374182.3.exon11,ENST00000374189.1,ENST00000374189.1.exon12,ENST00000459755.1,NM_002750,NM_139046,NM_139047,NM_139049	chr10	+	48435901	48435924	1	48435912	48435935
CAAAATATAATTTACATTAATCACTATG	gene/NCOA4,ENST00000344348.6,ENST00000344348.6.exon10,ENST00000374082.1,ENST00000374082.1.exon10,ENST00000374087.4,ENST00000374087.4.exon10,ENST00000430396.2,ENST00000438493.1,ENST00000438493.1.exon11,ENST00000443446.1,ENST00000443446.1.exon10,ENST00000452682.1,ENST00000452682.1.exon12,NM_001145260,NM_001145260.exon12,NM_001145261,NM_001145261.exon11,NM_001145262,NM_001145262.exon10,NM_001145263,…	chr10	+	46005162	46005190	1	46005136	46005179
TCAAATCTCTGCATTGTTTCATGCAGAAAATAAA	gene/CSTF2T,ENST00000331173.4,ENST00000331173.4.exon01,NM_015235,NM_015235.exon01	chr10	-	51695502	51695536	1	51695497	51695520
CTATGGAAAGAGTACTCTTGTTTCCTTATATTATGGAGGCAGGAGTTTCGTTTT	gene/TFAM,ENST00000373895.3,ENST00000373899.3,ENST00000487519.1,ENST00000487519.1.exon07,NM_003201,NM_003201.exon07	chr10	+	58395382	58395436	1	58395384	58395416
ATTTCTACAGTCTGACGTT		chr10	-	58761960	58761979	1	58761958	58761977
GTGGGGGGCATTTTCTGGAATGCTCAGCAGTTCTGATTAACTGCCAAGCCCA	gene/CCDC6,ENST00000263102.6,ENST00000263102.6.exon09,NM_005436,NM_005436.exon09	chr10	-	59789345	59789397	1	59789340	59789366
TTCTTGCCATGTTGTTAACTATACAACCTGGCTAAAGATGAATATTTTTCTACTG	gene/CDK1,ENST00000316629.4,ENST00000316629.4.exon07,ENST00000373809.2,ENST00000373809.2.exon06,ENST00000395284.3,ENST00000395284.3.exon08,ENST00000448257.2,ENST00000448257.2.exon08,NM_001786,NM_001786.exon08,NM_033379,NM_033379.exon07	chr10	+	60794386	60794441	1	60794407	60794429
TTAGGGCCCTGGCTCCATCTCCTTTAGGAAAACCTTCTGTGGGGAGTGGGGCTTCGACCCTAAC	gene/JMJD1C,gene/MIR1296,ENST00000399251.1,ENST00000399251.1.intron02,ENST00000399262.2,ENST00000399262.2.intron02,ENST00000408136.1,ENST00000408136.1.exon01,NM_032776,NM_032776.intron02,NR_031566,NR_031566.exon01,hsa-mir-1296	chr10	-	63372969	63373033	1	63372968	63373050
TGGCAGCGATGGCCGAGTGGTTAAGGCGTTGGACTTGAAATCCAATGGGGTCTCCCCGCGCAGGTTCGAACCCTGCTCGCTGCGGAAGCGGGTGCTCTTATT	repeat/tRNA-Ser-TCA,chr10.tRNA2-SerTGA	chr10	+	67764500	67764602	1	67764477	67764631
CGGGGCGGATTTTCTGGTCCACCAT	gene/PBLD,ENST00000309049.4,ENST00000309049.4.intron01,ENST00000358769.2,ENST00000358769.2.intron01,ENST00000432941.1,ENST00000432941.1.intron01,NM_001033083,NM_001033083.intron01,NM_022129,NM_022129.intron01	chr10	-	68331601	68331626	1	68331612	68331631
CACGGCGCCCGGCCCTTTGATGTGACTTTAAAGACATTAGAAG	repeat/AluSx,ENST00000265870.2,NM_152707	chr10	-	68481902	68481945	1	68481926	68481948
ATTGTATAAAGGAAATGGTGCAATGATGATTCGAATCTTTCCCTAT	gene/SLC25A16,ENST00000265870.2,ENST00000265870.2.exon03,ENST00000493963.1,ENST00000493963.1.exon04,ENST00000539557.1,ENST00000539557.1.exon04,NM_152707,NM_152707.exon03	chr10	-	68506623	68506669	1	68506611	68506634
CATCATTGTACATCCAAATTGGGCTGCAAAAAGTGGCAAG	gene/CCAR1,ENST00000265872.6,ENST00000265872.6.exon17,ENST00000535016.1,ENST00000535016.1.exon16,ENST00000543719.1,ENST00000543719.1.exon16,NM_018237,NM_018237.exon17	chr10	+	68765964	68766004	1	68765992	68766013
AGATATTATTTCTCTGGGAAACATTCTACATAG	gene/DDX21,ENST00000354185.4,ENST00000354185.4.exon15,NM_004728,NM_004728.exon15	chr10	+	68984071	68984104	1	68984029	68984114
ATAAATGTTTTTACTATAAAATG	gene/DDX21,ENST00000354185.4,ENST00000354185.4.exon15,NM_004728	chr10	+	68984993	68985016	1	68984964	68984997
						2	68985006	68985068
GTGCTGGAGCATCTGTTCTACATGTGGATATCTATGAATGG	gene/VPS26A,ENST00000263559.6,ENST00000263559.6.exon09,ENST00000373382.1,ENST00000373382.1.exon10,ENST00000395098.1,ENST00000395098.1.exon08,NM_001035260,NM_001035260.exon08,NM_004896,NM_004896.exon09	chr10	+	69172639	69172680	1	69172648	69172671
CGGGGCTTTCGGTGGGGCTTGATGAGCTA		chr10	-	70052693	70052722	1	70052695	70052729
TTCATTCCTCATCAAGGAATGT	gene/SAR1A,ENST00000373238.1,ENST00000373238.1.exon07,ENST00000373241.4,ENST00000373241.4.exon07,ENST00000373242.1,ENST00000373242.1.exon08,ENST00000431664.2,ENST00000431664.2.exon06,ENST00000458634.2,NM_001142648,NM_001142648.exon08,NM_020150,NM_020150.exon07	chr10	-	70151783	70151805	1	70151762	70151797
CAGGCGTGGGGCTCTCTCCTTGTCAGTCGGCGCCGCGTGCGGGCTGGTGGCTCTGTGGCAGCGGCGGCGGCAGGACT	gene/PPA1,regulation/ENST00000373230.4,ENST00000373230.4,ENST00000373230.4.exon01,ENST00000373232.2,ENST00000373232.2.exon01,NM_021129,NM_021129.exon01	chr10	-	70233335	70233412	1	70233328	70233394
GCATTGGTGGTTCAGGGGTAGAATTCTCGCCTGC	repeat/tRNA-Gly-GGY	chr10	+	70222560	70222594	1	70222561	70222595
TCACAAGGCATGAGATAAACTTTCAATAGATGATACCTTTGTGTCA	gene/EIF4EBP2,ENST00000373218.4,ENST00000373218.4.exon03,NM_004096,NM_004096.exon03	chr10	+	70424432	70424478	1	70424428	70424449
TTAAGACATTCTAGTGAATGGCTGCTATGTG	gene/EIF4EBP2,ENST00000373218.4,ENST00000373218.4.exon03,NM_004096,NM_004096.exon03	chr10	+	70426154	70426185	1	70426100	70426161
TCAGAGCTCTTCCTTCTTGGCATGTTTTCTGGACT	gene/EIF4EBP2,ENST00000373218.4,ENST00000373218.4.exon03,NM_004096,NM_004096.exon03	chr10	+	70427120	70427155	1	70427132	70427155
TGCTGTTATAGTTAAATCAGTAAAG	gene/EIF4EBP2,ENST00000373218.4,ENST00000373218.4.exon03,NM_004096,NM_004096.exon03	chr10	+	70428579	70428604	1	70428588	70428618
GAAGTCTGCGGTCTGAGGCTCTTTGGGTTCAGACACACTGTT	gene/UNC5B,ENST00000335350.6,ENST00000335350.6.exon17,ENST00000373192.4,ENST00000373192.4.exon16,NM_001244889,NM_001244889.exon16,NM_170744,NM_170744.exon17	chr10	+	71301787	71301829	1	71301780	71301803
						2	71301821	71301839
AGGTCAGCCCTGAGCTGGTGTGCAGCATGCTGCACCTCTGCTCTGGCAC	gene/PSAP,ENST00000394934.1,ENST00000394934.1.exon10,ENST00000394936.3,ENST00000394936.3.exon10,NM_001042465,NM_001042465.exon11,NM_001042466,NM_001042466.exon10,NM_002778,NM_002778.exon10	chr10	-	71819733	71819782	1	71819719	71819743
AAGTGGCTAGGAGTTAGCTTGGGAGCCG	gene/ANAPC16,ENST00000299381.4,ENST00000299381.4.intron01,NM_001242546,NM_001242546.intron01,NM_001242547,NM_001242547.intron01,NM_001242548,NM_001242548.intron01,NM_173473,NM_173473.intron01,NR_038391,NR_038391.intron01,NR_038392,NR_038392.intron01	chr10	+	72216387	72216415	1	72216375	72216395
TCTCTGTATCTATTCACAGGCAACAAATACTTATATGT	gene/ANAPC16,ENST00000299381.4,ENST00000299381.4.exon04,ENST00000470481.2,ENST00000470481.2.exon03,NM_001242546,NM_001242546.exon05,NM_001242547,NM_001242547.exon04,NM_001242548,NM_001242548.exon03,NM_173473,NM_173473.exon04,NR_038391,NR_038391.exon03,NR_038392,NR_038392.exon03	chr10	+	72233246	72233284	1	72233248	72233270
GGTGTCGTTGCCCGACTTCGAGCTG	gene/DDIT4,ENST00000307365.3,ENST00000307365.3.exon03,NM_019058,NM_019058.exon03	chr10	+	72274713	72274738	1	72274731	72274755
TAGGAGGGCAGGAAGGTGGGTCTTCTTGTGACTGAAGGTCCCCCGGATCTGCCCCTCCAGA	gene/CHCHD1,ENST00000372833.5,ENST00000372833.5.exon02,ENST00000372833.5.intron01,ENST00000372837.3,ENST00000372837.3.exon02,ENST00000372837.3.intron01,NM_203298,NM_203298.exon02,NM_203298.intron01	chr10	+	73782262	73782323	1	73782261	73782288
						2	73782299	73782323
GGGCATCGTCTGGCTAATGTTATGATGGGGCC	gene/VCL,ENST00000211998.4,ENST00000211998.4.exon12,ENST00000372755.3,ENST00000372755.3.exon12,ENST00000417648.2,ENST00000417648.2.intron03,ENST00000478896.2,ENST00000478896.2.intron02,NM_003373,NM_003373.exon12,NM_014000,NM_014000.exon12	chr10	+	74095687	74095719	1	74095668	74095687
CTAAGGAAACCTTTTAGTGACTTAGCTTATTTT	gene/AP3M1,ENST00000355264.4,ENST00000355264.4.exon09,ENST00000372745.1,ENST00000372745.1.exon10,NM_012095,NM_012095.exon09,NM_207012,NM_207012.exon10	chr10	-	74123603	74123636	1	74123622	74123644
GCTTCTGAAAGCTGAGTACTTTGCAAGCA	gene/AP3M1,ENST00000355264.4,ENST00000355264.4.intron06,ENST00000372745.1,ENST00000372745.1.intron07,NM_012095,NM_012095.intron06,NM_207012,NM_207012.intron07	chr10	-	74128726	74128755	1	74128709	74128730
						2	74128751	74128775
TCTAGTTGGTTATCTAGTTACCAATGCTGCAG	gene/VDAC2,ENST00000313132.4,ENST00000313132.4.exon11,ENST00000332211.6,ENST00000332211.6.exon10,ENST00000535553.1,ENST00000535553.1.exon11,ENST00000543351.1,ENST00000543351.1.exon10,NM_001184783,NM_001184783.exon11,NM_001184823,NM_001184823.exon10,NM_003375,NM_003375.exon10,NR_033675,NR_033675.exon11	chr10	+	75231156	75231188	1	75231147	75231189
CACATGCACATCCCCACCTCGGGCGCACCGGGCAG	gene/RP11-399K21.11,gene/ZNF503,ENST00000372524.4,ENST00000372524.4.exon02,ENST00000418818.2,ENST00000418818.2.intron01,ENST00000535216.1,ENST00000535216.1.exon03,NM_032772,NM_032772.exon02	chr10	-	75398941	75398976	1	75398890	75398965
AGAGCCCCGGCTGGACACGCAGCGGCTCGCATCGCAGAGCGCAGC	gene/ZNF503,regulation/ENST00000418818.2,regulation/NM_032772,ENST00000372524.4,ENST00000372524.4.exon01,ENST00000535216.1,ENST00000535216.1.exon01,ENST00000535216.1.intron01,NM_032772,NM_032772.exon01	chr10	-	75401719	75401764	1	75401702	75401764
TAGGGGCCTGGCCACAGAAGGCA	gene/DLG5,ENST00000372388.2,ENST00000372388.2.intron24,ENST00000372391.2,ENST00000372391.2.intron25,ENST00000459739.1,ENST00000459739.1.intron11,NM_004747,NM_004747.intron25	chr10	-	77806988	77807011	1	77806988	77807011
CTCCGGAGCCCGGGAGGCGGCCGCTGCTGAGCGCCG	regulation/ENST00000372388.2,regulation/ENST00000372391.2,regulation/NM_004747	chr10	-	77926685	77926721	1	77926660	77926697
						2	77926699	77926754
CAAGACCACACCGGATGTCATCTTTG	gene/RPS24,ENST00000360830.4,ENST00000360830.4.exon03,ENST00000372360.3,ENST00000372360.3.exon03,ENST00000435275.1,ENST00000435275.1.exon03,ENST00000440692.1,ENST00000440692.1.exon03,ENST00000476545.1,ENST00000476545.1.exon03,NM_001026,NM_001026.exon03,NM_001142282,NM_001142282.exon03,NM_001142283,NM_001142283.exon03,NM_001142284,NM_001142284.exon03,NM_001142285,NM_001142285.exon03,NM_033022,NM_0…	chr10	+	78035584	78035610	1	78035583	78035606
GGCCACTGTGGATTTTTCGCAAGAACATTAATAAACTAAAAACTTCATG	gene/RPS24,ENST00000360830.4,ENST00000360830.4.exon06,ENST00000372360.3,ENST00000372360.3.exon05,ENST00000435275.1,ENST00000435275.1.exon06,ENST00000440692.1,ENST00000440692.1.intron04,ENST00000476545.1,ENST00000476545.1.intron04,NM_001026,NM_001026.exon05,NM_001142282,NM_001142282.exon06,NM_001142283,NM_001142283.exon07,NM_001142284,NM_001142284.exon07,NM_001142285,NM_001142285.intron04,NM_03302…	chr10	+	78040650	78040699	1	78040624	78040716
CTCGTGCTCTGATCTTTTCAGA		chr10	+	78069750	78069772	1	78069750	78069772
AGGTGTCCTGTCCATGGCTAATGCTGGTCCTAACACCAACGG	gene/PPIF,ENST00000225174.3,ENST00000225174.3.exon05,ENST00000225174.3.intron04,ENST00000394579.3,ENST00000394579.3.intron04,NM_005729,NM_005729.exon05,NM_005729.intron04	chr10	+	79352314	79352356	1	79352315	79352333
						2	79352346	79352368
ATAAAACATTTCTGGAACATGGATTTGTGTTCACCTTAAATGTGAAAATAAATCC	gene/PPIF,ENST00000225174.3,ENST00000225174.3.exon06,ENST00000394579.3,NM_005729,NM_005729.exon06	chr10	+	79354648	79354703	1	79354657	79354717
TGTCTGCCCGCATGCCTGCCTCTC	gene/GRID1,gene/MIR346,ENST00000327946.7,ENST00000327946.7.intron02,ENST00000362234.2,ENST00000362234.2.exon01,NM_017551,NM_017551.intron02,NR_029907,NR_029907.exon01,hsa-mir-346	chr10	-	86264745	86264769	1	86264708	86264771
GACTGGCCGGGCCCTCCCGGTCTCGGCAGCC	gene/RP11-77P6.2,gene/TCONS_00017851,regulation/TCONS_00018262,ENST00000428940.1,ENST00000428940.1.exon01,TCONS_00017851,TCONS_00017851.exon01	chr10	+	86521988	86522019	1	86522000	86522045
TCTGCCTCGTGGCCTGGCGCGCGCCGGCCCTTCCGCTGGCAGCGTCCGGTCCCGGGCTGGC	gene/STAMBPL1,ENST00000371926.3,ENST00000371926.3.intron01,ENST00000371927.3,ENST00000371927.3.intron01,ENST00000461650.1,ENST00000461650.1.intron01,NM_020799,NM_020799.intron01	chr10	+	88880705	88880766	1	88880705	88880730
						2	88880734	88880760
ACTTTTTGCCCTTCATAGGACAAA	gene/LIPA,ENST00000336233.5,ENST00000336233.5.exon10,ENST00000371837.1,ENST00000371837.1.exon09,ENST00000456827.1,ENST00000456827.1.exon10,NM_000235,NM_000235.exon10,NM_001127605,NM_001127605.exon10	chr10	-	89214489	89214513	1	89214500	89214524
AGCTTCTTTACAGTGTTGCCTTGTGGCATGGAGTTCAAGCAGCATTGTACAGGGCTATC	gene/MIR107,gene/PANK1,303448_0_-_163,ENST00000307534.4,ENST00000307534.4.intron05,ENST00000322191.6,ENST00000322191.6.intron04,ENST00000342512.3,ENST00000342512.3.intron05,ENST00000362127.1,ENST00000362127.1.exon01,ENST00000371774.2,ENST00000371774.2.intron06,NM_138316,NM_138316.intron04,NM_148977,NM_148977.intron05,NM_148978,NM_148978.intron05,NR_029524,NR_029524.exon01,hsa-mir-107	chr10	-	89592756	89592815	1	89592753	89592852
GCCCCGTCCGGGCTCTGGCAGC		chr10	+	91908712	91908734	1	91908712	91908745
AGAAGCATAAAACTGACTTCTG	gene/MARCH5,ENST00000358935.2,ENST00000358935.2.exon06,NM_017824,NM_017824.exon06	chr10	+	92351197	92351219	1	92351180	92351242
GGGCCTCCCAACTCCTGATCACG	gene/KIF11,repeat/AluSg,ENST00000260731.3,ENST00000260731.3.intron01,NM_004523,NM_004523.intron01	chr10	+	92599286	92599309	1	92599279	92599301
CAGGTCTTCAGACTGTGGGGCTTACACG	gene/EXOC6,repeat/MLT2B2,ENST00000260762.6,ENST00000260762.6.intron01,ENST00000371543.1,ENST00000371543.1.intron01,ENST00000371547.4,ENST00000371547.4.intron02,ENST00000371552.4,ENST00000371552.4.intron01,ENST00000443748.2,ENST00000443748.2.intron01,NM_001013848,NM_001013848.intron01,NM_019053,NM_019053.intron01	chr10	+	92864753	92864781	1	92864753	92864777
TGGGTCTGGGAACGTTGCGGCGGCTG	gene/TBC1D12,regulation/ENST00000225235.4,ENST00000225235.4,ENST00000225235.4.exon01,NM_015188,NM_015188.exon01	chr10	+	94402494	94402520	1	94402493	94402573
GGTGACTCAAATTTATATCTCCAGC	gene/RP11-119K6.6,repeat/L2,ENST00000432120.1,ENST00000432120.1.intron01	chr10	+	94603557	94603582	1	94603543	94603565
						2	94603574	94603592
TTAAAATGGTGAATTATATTTATGTATATTTTACCATAATAAAAATATGCATT	gene/ENTPD1-AS1,gene/LOC728558,repeat/L1MB4,ENST00000416301.1,ENST00000416301.1.intron03,NR_038444,NR_038444.intron03	chr10	-	95867190	95867243	1	95867230	95867251
TTCAGCCAGGCTAGTGCAGTCTGCTTTGTGCCAACACTGGGGTGATGACTGCCCTAGTCTAGCTGAAG	gene/ENTPD1-AS1,gene/LOC728558,gene/MIR3157,ENST00000416301.1,ENST00000416301.1.intron02,ENST00000578688.1,ENST00000578688.1.exon01,NR_036113,NR_036113.exon01,NR_038444,NR_038444.intron02,hsa-mir-3157	chr10	-	96064322	96064390	1	96064318	96064393
AATCTTCCTGGCACTTAGTGTTTCTAT	gene/TM9SF3,ENST00000371142.4,ENST00000371142.4.exon15,NM_020123,NM_020123.exon15	chr10	-	96521848	96521875	1	96521851	96521873
AAGGGGTATAGCTCAGTGGCAGAGCATTTGACTGCAG	repeat/tRNA-Cys-TGY	chr10	+	96692720	96692757	1	96692725	96692757
GAAGATGTCATTTCTAGGCCTCATTCTCCTCCTGAAATAG	gene/C10orf12,ENST00000286067.2,ENST00000286067.2.exon01,NM_015652,NM_015652.exon01	chr10	+	96982506	96982546	1	96982534	96982567
GGGAGCTGTCATTCACATTTATGGGCAGCATTCCTG		chr10	+	96988627	96988663	1	96988657	96988680
CTCACTTAATCTCAATAGAAGCCTGCTGTTTACCCTCAGGGAACAAGTAGT	gene/RP11-175O19.4,ENST00000421806.1,ENST00000421806.1.exon01	chr10	+	96994782	96994833	1	96994819	96994839
CCAGCGGCTGCAGGCGCGTGGCTCGAGTGCCTG	gene/FRAT2,regulation/ENST00000371019.2,regulation/NM_012083,ENST00000371019.2,ENST00000371019.2.exon01,NM_012083,NM_012083.exon01	chr10	-	97334687	97334720	1	97334691	97334740
TGGGCTGGACAGCAGTAAAGGGGGCGCAGCATGGAAGGCTCGCCTCCCTGAAA	gene/RRP12,ENST00000315563.6,ENST00000315563.6.intron22,ENST00000370992.4,ENST00000370992.4.intron25,ENST00000414986.1,ENST00000414986.1.intron23,ENST00000479481.1,ENST00000479481.1.intron08,ENST00000536831.1,ENST00000536831.1.intron19,NM_001145114,NM_001145114.intron23,NM_015179,NM_015179.intron25	chr10	-	97367153	97367206	1	97367132	97367154
CATCTGTAGACATCTTGAGTTGTAGCTGCAGACGGGGACCAGTGGCTC	gene/PGAM1,ENST00000334828.5,ENST00000334828.5.exon04,ENST00000467867.1,ENST00000467867.1.exon04,NM_002629,NM_002629.exon04	chr10	+	97432614	97432662	1	97432605	97432662
ACCAGGTTCTCCTTCAGGCCGGCGCC		chr10	+	99520349	99520375	1	99520362	99520381
TGTATGAGTTCTTCAAATACCTAATCACTAAAAGGCAA	gene/SLC25A28,ENST00000370495.4,ENST00000370495.4.exon04,ENST00000496035.1,NM_031212,NM_031212.exon04	chr10	-	99610872	99610910	1	99610874	99610897
CCTCCTTTTCACTTTATTGCTATCGCCCTCCTTTCCCTTATTGCCTCCCAGGCAAG	gene/SCD,ENST00000370355.2,ENST00000370355.2.exon06,NM_005063,NM_005063.exon06	chr10	+	100361163	100361219	1	100361166	100361190
						2	100361208	100361229
TAAAACAGAATCTTCTGGGTAGTCCCCTGTTGATTA	gene/SCD,ENST00000370355.2,ENST00000370355.2.exon06,NM_005063,NM_005063.exon06	chr10	+	100361360	100361396	1	100361392	100361414
AAAAACAGCAGCTCATAGAATTTTGAGTATTCCATGAGCTGCTCATTACAG	gene/SCD,ENST00000370355.2,ENST00000370355.2.exon06,NM_005063,NM_005063.exon06	chr10	+	100361827	100361878	1	100361831	100361855
AGCCTCCTTTGTGTGTATTCAGAGGCAG	gene/SCD,ENST00000370355.2,ENST00000370355.2.exon06,NM_005063,NM_005063.exon06	chr10	+	100362562	100362590	1	100362552	100362574
TGGACTAAAGGCATCCTTGTCTTTTGAGCTATTCACCTCAGTAGAAAAGGATCTAAG	gene/SCD,ENST00000370355.2,ENST00000370355.2.exon06,NM_005063,NM_005063.exon06	chr10	+	100363420	100363477	1	100363426	100363484
CGACCTGCTGGCGCGCGCCGGATGTTTCTGTGACACACAATCAGCG	gene/PAX2,ENST00000355243.3,ENST00000355243.3.exon10,ENST00000361791.3,ENST00000361791.3.exon11,ENST00000370296.2,ENST00000370296.2.exon12,ENST00000428433.1,ENST00000428433.1.exon11,ENST00000556085.1,NM_000278,NM_000278.exon10,NM_003987,NM_003987.exon11,NM_003988,NM_003988.exon11,NM_003989,NM_003989.exon10,NM_003990,NM_003990.exon11	chr10	+	100827979	100828025	1	100827979	100828003
						2	100828018	100828041
CGGCCGCCTCGGCCTTGGCCGGCGCGCGGG		chr10	-	100912718	100912748	1	100912691	100912734
CTTCCCTTGGTTCTCCCCTGGGGGCTCAGGATTACG	gene/C10orf2,ENST00000311916.2,ENST00000311916.2.exon01,ENST00000370228.1,ENST00000370228.1.exon01,ENST00000473656.1,ENST00000473656.1.intron01,NM_001163812,NM_001163812.exon01,NM_001163813,NM_001163813.intron01,NM_001163814,NM_001163814.intron01,NM_021830,NM_021830.exon01	chr10	+	100988824	100988860	1	100988838	100988882
GGCCTCACTGGTGGGAGCTGCCTCGGGCTGGGTTGCTTGGTCATAGAGCCATAGAAGGAAGCTGTCA	gene/C10orf2,ENST00000311916.2,ENST00000311916.2.exon05,ENST00000370228.1,ENST00000370228.1.exon05,ENST00000473656.1,NM_001163812,NM_001163812.exon05,NM_001163813,NM_001163813.exon05,NM_001163814,NM_001163814.exon05,NM_021830,NM_021830.exon05	chr10	+	100994221	100994288	1	100994236	100994259
CATCGACCTGGTATTGCAGTACCTCCAGGAACGGTGCACTC	gene/U2,repeat/U2,ENST00000410482.1,ENST00000410482.1.exon01	chr10	-	101364847	101364888	1	101364841	101364889
CTTCGGGGTGCGGGCTGGGGCCGG		chr10	+	101695256	101695280	1	101695256	101695278
GTGGCGGCTCGGGCTGGGCTCCGCGTCGGGCCGGCCCCGCGGCCGCTCATGGGCAGCCAGGGCCGCTCGGGGCCCC	gene/FBXW4,regulation/NM_022039,ENST00000331272.7,ENST00000331272.7.exon01	chr10	-	101695077	101695153	1	101695102	101695156
CTGCTCACCTCATCCACGGGAGACGGAAG	gene/HPS6,regulation/ENST00000299238.5,regulation/NM_024747,NM_024747,NM_024747.exon01	chr10	+	102065350	102065379	1	102065330	102065361
						2	102065368	102065404
TGAGGTCATCTTCTCGCGGGCAGTCTACTGTAGGTACAGAAGTGACCTCTCAGGTAGACAACTTGCAG	gene/PPRC1,ENST00000278070.2,ENST00000278070.2.exon05,ENST00000413464.2,ENST00000413464.2.exon05,NM_015062,NM_015062.exon05	chr10	+	102139943	102140011	1	102139979	102140001
						2	102140008	102140030
GTACTCAGGGTTCTGAAGATGTGGTACAGGCTTTCATCAGTGAGATTGG	gene/PPRC1,ENST00000278070.2,ENST00000278070.2.exon05,ENST00000278070.2.intron05,ENST00000370012.1,ENST00000370012.1.exon01,ENST00000370012.1.intron01,ENST00000413464.2,ENST00000413464.2.exon05,ENST00000413464.2.intron05,ENST00000489648.1,ENST00000489648.1.exon01,ENST00000489648.1.intron01,NM_015062,NM_015062.exon05,NM_015062.intron05	chr10	+	102141956	102142005	1	102141958	102141979
CGGTCTGCCTCCTGGGAAGGCTGCAGCCAAAG	gene/NOLC1,ENST00000405356.1,ENST00000405356.1.exon04,ENST00000488254.2,ENST00000488254.2.exon04,ENST00000603742.1,ENST00000603742.1.exon03,ENST00000605788.1,ENST00000605788.1.exon04,NM_004741,NM_004741.exon04	chr10	+	102157449	102157481	1	102157435	102157455
TTTCTGGAAGCTAAGGCATTCTGGTGGTAGAAAAG	gene/NOLC1,ENST00000405356.1,ENST00000405356.1.exon13,ENST00000477977.1,ENST00000477977.1.intron03,ENST00000605788.1,ENST00000605788.1.exon13,NM_004741,NM_004741.exon13	chr10	+	102163618	102163653	1	102163620	102163643
						2	102163648	102163701
GAGAACTGAATTCCATAGGCTGTGAGCTCTAGCAATGCCCTGTGGACTCAGTTCTGGT	gene/MIR146B,ENST00000365699.2,ENST00000365699.2.exon01,NR_030169,NR_030169.exon01,hsa-mir-146b	chr10	+	102436520	102436578	1	102436518	102436545
						2	102436556	102436578
TAACTCCACTTTAAAACTCGCTTTCTTGAGTCG	gene/ACTR1A,ENST00000369905.4,ENST00000369905.4.exon11,ENST00000446605.2,ENST00000446605.2.exon10,ENST00000470322.1,ENST00000470322.1.exon04,ENST00000487599.1,ENST00000487599.1.exon10,ENST00000545684.1,ENST00000545684.1.exon10,NM_005736,NM_005736.exon11	chr10	-	102480796	102480829	1	102480796	102480829
CGGGCGCGCGGGGTCTCTCCGC	regulation/ENST00000302424.6,regulation/NM_030912,repeat/GC_rich	chr10	+	102643710	102643732	1	102643670	102643751
TTGTTTTTTTCTCTAAAAACAAACA	gene/C10orf26,gene/WBP1L,ENST00000369889.4,ENST00000369889.4.exon04,ENST00000448841.1,ENST00000448841.1.exon04,NM_001083913,NM_001083913.exon04,NM_017787,NM_017787.exon04	chr10	+	102814043	102814068	1	102814020	102814043
GGGGCCGAGGGAGGGTGTCGCCTGGGGCTGCAGGAGGATGCTCCTAGGCATTCTCC	gene/PDCD11,ENST00000369797.3,ENST00000369797.3.intron29,NM_014976,NM_014976.intron29	chr10	+	103440662	103440718	1	103440707	103440733
CTGGATGGGGCGGGAGGCTCACTGGTTTCATG	gene/PDCD11,ENST00000369797.3,ENST00000369797.3.intron32,NM_014976,NM_014976.intron32	chr10	+	103443100	103443132	1	103443100	103443121
GTTGTGGTGAGGGGGCTGTCTGCTTGTTG	gene/PDCD11,ENST00000369797.3,ENST00000369797.3.intron34,NM_014976,NM_014976.intron34	chr10	+	103444460	103444489	1	103444462	103444483
TCGACCGGACCTCGACCGGCTCGTCTGTGTTGCCAATCGACTCGGCGTGGCGTCGGTCGTGG	gene/MIR1307,gene/USMG5,ENST00000309579.3,ENST00000309579.3.intron01,ENST00000337003.4,ENST00000337003.4.exon02,ENST00000369811.1,ENST00000369811.1.intron01,ENST00000369815.1,ENST00000369815.1.intron02,ENST00000369825.1,ENST00000369825.1.exon02,ENST00000408840.1,ENST00000408840.1.exon01,NM_001206426,NM_001206426.intron01,NM_001206427,NM_001206427.intron02,NM_032747,NM_032747.exon02,NR_031707,NR_0…	chr10	-	103394299	103394361	1	103394277	103394381
CCCTCTCACTTTCTTTCTTAATGGAAAGTTAAA	ENST00000278071.2,ENST00000337478.1,ENST00000358187.2,NM_033397	chr10	-	104311319	104311352	1	104311300	104311324
CATACCACCCTGAACGCGTCCGTTCTCGTCTGATCTCGGAAGCTAAGCACGGTCGGGCCTGGTTAGTACTTGGATG	gene/RNA5SP325,repeat/5S,ENST00000363756.1,ENST00000363756.1.exon01	chr10	+	106970029	106970105	1	106970028	106970088
CAGTGAGCAAGTGAGAATTTTTATTTCTCAATACCTGCTTC	gene/ADD3,ENST00000277900.8,ENST00000277900.8.exon14,ENST00000356080.4,ENST00000356080.4.exon15,ENST00000360162.3,ENST00000360162.3.exon14,NM_001121,NM_001121.exon14,NM_016824,NM_016824.exon15,NM_019903,NM_019903.exon14	chr10	+	110133941	110133982	1	110133964	110133989
AGAATACTGAATATTTCATCATTAAAAATTTCTTGTA	gene/SMNDC1,328374_0_-_67,ENST00000369592.1,ENST00000369603.4,ENST00000369603.4.exon06,NM_005871,NM_005871.exon06	chr10	-	110293299	110293336	1	110293278	110293301
GACCCTGCGGCCGTGCGGTTGCTGCTCCGGGGCAGG	gene/SMC3,regulation/ENST00000462899.1,ENST00000361804.4,ENST00000361804.4.exon01,NM_005445,NM_005445.exon01	chr10	+	110567752	110567788	1	110567760	110567786
GAACTCTTGCAGTCTTAGATGTTATAAAAATA	gene/MIR4680,gene/PDCD4,ENST00000280154.7,ENST00000280154.7.exon12,ENST00000393104.2,ENST00000393104.2.exon13,ENST00000580906.1,ENST00000580906.1.exon01,NM_001199492,NM_001199492.exon12,NM_014456,NM_014456.exon12,NM_145341,NM_145341.exon13,NR_039828,NR_039828.exon01,hsa-mir-4680	chr10	+	110898094	110898126	1	110898091	110898155
CAAACAACCAGTTGACCACTCTTCCCAG	gene/SHOC2,ENST00000265277.5,ENST00000265277.5.exon07,ENST00000369452.4,ENST00000369452.4.exon08,ENST00000489390.1,ENST00000489390.1.exon06,NM_007373,NM_007373.exon08	chr10	+	111009725	111009753	1	111009748	111009771
TCTGTATCTATTTATGTAGATATTGGTATATG	gene/SHOC2,ENST00000265277.5,ENST00000265277.5.exon08,ENST00000369452.4,ENST00000369452.4.exon09,ENST00000489390.1,NM_007373,NM_007373.exon09	chr10	+	111011881	111011913	1	111011895	111011915
CTTGGTGTTATAGCAATATGTTCTACCATG	gene/ZDHHC6,ENST00000369404.3,ENST00000369404.3.exon02,ENST00000369405.3,ENST00000369405.3.exon02,NM_022494,NM_022494.exon02	chr10	-	112445325	112445355	1	112445345	112445362
GAGGCCACATAGCACAGTGGTTGTAGCATAGACTCTGGAGTCAGAATTCTGTGGGTTCAAATCCTGGCTCCGTTGCTTGGAAGCTCTGTGACTAAGTTACCTC	repeat/MIR	chr10	-	112908024	112908127	1	112908021	112908066
						2	112908081	112908133
GGGTTTGGGGAAACGGCCGCTGAGTGAGGCGTCGGCTGTGTTTCTCACCGCGGTCTTTTCCTCC	gene/C10orf118,gene/MIR2110,ENST00000369285.3,ENST00000369285.3.exon01,ENST00000369286.1,ENST00000369286.1.exon01,ENST00000369287.3,ENST00000369287.3.exon01,ENST00000459421.1,ENST00000459421.1.exon01,NM_018017,NM_018017.exon01,NR_031747,NR_031747.exon01,hsa-mir-2110	chr10	-	114174112	114174176	1	114174090	114174134
						2	114174148	114174173
TGGGAATAATAATACTTTACCT	gene/PDZD8,repeat/MIRc,ENST00000334464.5,ENST00000334464.5.exon05	chr10	-	117281661	117281683	1	117281580	117281665
						2	117281667	117281731
ACTTTTATCCTAATGGTTCTTAGGCAAGGTTA	gene/C10orf46,gene/CACUL1,ENST00000369151.3,ENST00000369151.3.exon09,ENST00000544392.1,ENST00000544392.1.intron07,NM_153810,NM_153810.exon09	chr10	-	118682964	118682996	1	118682967	118682989
CTATACAAATAATTGAAGGCTAATTAGCAGTATAAC	gene/EIF3A,gene/SNORA19,ACA19,ENST00000369144.3,ENST00000369144.3.intron09,ENST00000384737.1,ENST00000384737.1.exon01,ENST00000410656.1,ENST00000478852.1,ENST00000478852.1.intron02,ENST00000541549.1,ENST00000541549.1.intron09,NM_003750,NM_003750.intron09,NR_002917,NR_002917.exon01	chr10	-	119060047	119060083	1	119060007	119060074
TTCCCCTTCGTCTCCTCTCCCGGCCCGGG	gene/EIF3A,regulation/ENST00000541549.1,ENST00000369144.3,ENST00000369144.3.exon01,ENST00000478852.1,ENST00000478852.1.exon01,NM_003750,NM_003750.exon01	chr10	-	119080723	119080752	1	119080710	119080752
CTAGTACAAGGAATCCTTTATTGGTAACATCTTGGTGGCTGGCTA	gene/PRDX3,ENST00000298510.2,ENST00000298510.2.exon07,ENST00000356951.3,ENST00000356951.3.exon07,ENST00000494433.1,ENST00000494433.1.exon02,NM_006793,NM_006793.exon07,NM_014098,NM_014098.exon07	chr10	-	119168251	119168296	1	119168210	119168269
GGAACGCGCCCGATCTCGTCT	gene/FGFR2,ENST00000346997.2,ENST00000346997.2.intron05,ENST00000351936.6,ENST00000351936.6.intron06,ENST00000356226.4,ENST00000356226.4.intron04,ENST00000357555.5,ENST00000357555.5.intron05,ENST00000358487.5,ENST00000358487.5.intron06,ENST00000360144.3,ENST00000360144.3.intron05,ENST00000369056.1,ENST00000369056.1.intron05,ENST00000369059.1,ENST00000369059.1.intron04,ENST00000369060.4,ENST000003…	chr10	-	121521578	121521599	1	121521579	121521599
CAATGGTGGATTTATTACTATTAAAGAAACCAGGG	gene/BUB3,ENST00000368858.5,ENST00000368858.5.intron07,ENST00000368859.2,ENST00000368859.2.intron04,ENST00000368865.4,ENST00000368865.4.exon08,ENST00000481952.1,ENST00000538238.1,ENST00000538238.1.exon07,NM_001007793,NM_001007793.intron07,NM_004725,NM_004725.exon08	chr10	+	123163891	123163926	1	123163847	123163894
						2	123163908	123163931
TCTGGGCGCCGCTGTCCTGGGGCTCTGGTTCGGGCCCTGGCCG	gene/OAT,ENST00000368845.5,ENST00000368845.5.intron01,ENST00000539214.1,ENST00000539214.1.intron01,NM_000274,NM_000274.intron01,NM_001171814,NM_001171814.intron01	chr10	-	124418823	124418866	1	124418804	124418833
						2	124418837	124418923
CTTCATAGACGCCGCGTGTACCCGGTTGTCCTCAGGCGCTGTCAGG	gene/OAT,ENST00000368845.5,ENST00000368845.5.exon01,ENST00000368845.5.intron01,ENST00000539214.1,ENST00000539214.1.exon01,ENST00000539214.1.intron01,NM_000274,NM_000274.exon01,NM_000274.intron01,NM_001171814,NM_001171814.exon01,NM_001171814.intron01	chr10	-	124418871	124418917	1	124418837	124418923
CCTTCTGCCTTTGATGTTGGCTATACTCTTGTACACTTGGCTATACGTTTTCAGAGGCAGGATATGCTAGC	gene/ZRANB1,ENST00000359653.4,ENST00000359653.4.exon02,NM_017580,NM_017580.exon02	chr10	+	124966694	124966765	1	124966744	124966775
CGGGCCGGGCATTTCCTCTGCCCGG	gene/CTBP2,regulation/ENST00000531469.1,ENST00000337195.5,ENST00000337195.5.intron01,ENST00000411419.2,ENST00000411419.2.intron01,ENST00000476817.1,ENST00000476817.1.intron02,ENST00000494626.2,ENST00000494626.2.intron01,NM_001083914,NM_001083914.intron01,NM_001329,NM_001329.intron01	chr10	-	125159383	125159408	1	125159369	125159398
TTCATTTAAGGGCTACCCCCGTGTTTAATAG	gene/MKI67,ENST00000368653.3,ENST00000368653.3.exon14,ENST00000368654.3,ENST00000368654.3.exon15,NM_001145966,NM_001145966.exon14,NM_002417,NM_002417.exon15	chr10	-	128097321	128097352	1	128097335	128097360
TTCACCCACCTTGCCAGGTGCAGGTGAGGATGGTGCACCAGACAGGGTA	gene/MKI67,ENST00000368653.3,ENST00000368653.3.exon14,ENST00000368654.3,ENST00000368654.3.exon15,NM_001145966,NM_001145966.exon14,NM_002417,NM_002417.exon15	chr10	-	128098005	128098054	1	128098053	128098077
TGCCGTGATCGTATAGCGGTTAGTAGTCTGCGTT	repeat/tRNA-His-CAY_	chr10	-	132176582	132176616	1	132176583	132176616
CCAGCCCCCGCGCGGCCGCAGTCGTCCAGCCGCGTGCCG	regulation/TCONS_l2_00003844	chr10	-	132537252	132537291	1	132537239	132537259
						2	132537263	132537292
CTGGAGGGGCACGGGGGTCCCAGCTCTGAC	gene/ADAM8,ENST00000415217.3,ENST00000415217.3.intron19,ENST00000445355.3,ENST00000445355.3.intron20,ENST00000485491.2,ENST00000485491.2.intron18,NM_001109,NM_001109.intron20,NM_001164489,NM_001164489.intron19,NM_001164490,NM_001164490.intron18	chr10	-	133267444	133267474	1	133267455	133267474
CTTGACTTCAATGGTTTCTACACGGAGCGCCTGGAGCGCCTGTCTGCAGAGAGGAGCCAGAA	gene/TUBGCP2,ENST00000252936.3,ENST00000252936.3.exon17,ENST00000368562.1,ENST00000368562.1.exon10,ENST00000368563.2,ENST00000368563.2.exon18,ENST00000417178.2,ENST00000417178.2.exon17,ENST00000543663.1,ENST00000543663.1.exon18,NM_006659,NM_006659.exon18	chr10	-	133279838	133279900	1	133279856	133279879
TCACCCAGCCTGTGAGGGTCCTGACTGGAGCACCTTCTAAATCTAA	gene/ECHS1,ENST00000368547.3,ENST00000368547.3.exon08,NM_004092,NM_004092.exon08	chr10	-	133362653	133362699	1	133362663	133362686
CCGCCCCCAGGCCCGAGCTGCCGCTCGCGGATCTAAGGCCGAGGGGCGTCCC		chr10	+	133373484	133373536	1	133373484	133373505
						2	133373515	133373538
GCCGGGCCCGGGGGCGGGACGT		chr11	-	289030	289052	1	289002	289031
TGGGCGCGCGGCCGGGCTAATGCGG	gene/B4GALNT4,ENST00000329962.6,ENST00000329962.6.intron12,NM_178537,NM_178537.intron12	chr11	+	376175	376200	1	376175	376198
CCCGGGAGCAGCTGGAGTGTGGCACT	gene/PTDSS2,ENST00000308020.5,ENST00000308020.5.intron01,NM_030783,NM_030783.intron01	chr11	+	451315	451341	1	451299	451341
GCTGCGGCCCGCGGGCAGGCGTCGGGGTAGGTGT	gene/C11orf35,ENST00000329451.3,ENST00000329451.3.exon01,ENST00000329451.3.intron01,NM_173573,NM_173573.exon01,NM_173573.intron01	chr11	-	560674	560708	1	560662	560681
CTGGGTGCGGGCCCTCAGGCCGTGGGAG	gene/PHRF1,ENST00000264555.5,ENST00000264555.5.intron12,ENST00000413872.2,ENST00000413872.2.intron12,ENST00000416188.2,ENST00000416188.2.intron12,ENST00000533464.1,ENST00000533464.1.intron12,NM_020901,NM_020901.intron12	chr11	+	606378	606406	1	606376	606403
AGTTTGTCTCTCGTCACCCAGG	gene/PDDC1,ENST00000319863.8,ENST00000319863.8.exon08,ENST00000397472.2,ENST00000397472.2.intron07,ENST00000526325.1,ENST00000526325.1.intron06,NM_182612,NM_182612.exon08	chr11	-	769072	769094	1	769068	769091
TGTCGGCTCTCCTGGAGGGTCCAAAC	gene/PDDC1,ENST00000319863.8,ENST00000319863.8.exon08,ENST00000397472.2,ENST00000397472.2.intron06,ENST00000442059.2,ENST00000442059.2.exon07,ENST00000524550.1,ENST00000524550.1.exon07,ENST00000526325.1,ENST00000526325.1.intron06,ENST00000529966.1,NM_182612,NM_182612.exon08	chr11	-	770702	770728	1	770716	770735
GGATGGGCCGGCAGGAGGCCGCCGGGGTAACTCCGCCGTCGCGTC	gene/RPLP2,ENST00000321153.4,ENST00000321153.4.intron01,ENST00000530797.1,ENST00000530797.1.exon01,ENST00000532004.1,ENST00000532004.1.intron01,NM_001004,NM_001004.intron01	chr11	+	810171	810216	1	810174	810196
						2	810209	810233
AAGCTTGCCAGTGTACCTGCTGGTGGGGCTGTAGCCGTCTCTGCTG	gene/RPLP2,ENST00000321153.4,ENST00000321153.4.exon04,ENST00000362915.1,ENST00000530797.1,ENST00000530797.1.exon03,ENST00000532004.1,ENST00000532004.1.exon03,NM_001004,NM_001004.exon04,NR_002585	chr11	+	812542	812588	1	812557	812620
GGCCGTGGTTAGGCGGCTCCCCGGCGGCTCCTCCGCGGCGGTGAC	gene/AP2A2,ENST00000332231.5,ENST00000332231.5.exon01,ENST00000448903.2,ENST00000448903.2.exon01,ENST00000534328.1,ENST00000534328.1.exon01,NM_001242837,NM_001242837.exon01,NM_012305,NM_012305.exon01	chr11	+	925895	925940	1	925913	925937
AAGGGGGCACTGACCACGTCACTGGATCTGATTA	gene/MOB2,ENST00000329957.6,ENST00000329957.6.intron03,ENST00000526462.1,ENST00000526462.1.intron03,NM_001172223,NM_001172223.intron03,NM_053005,NM_053005.intron04	chr11	-	1477642	1477676	1	1477647	1477675
TGAGCGGGCGGGGGCGGAGGGCCTGCTCTCTG	gene/CD81,ENST00000263645.5,ENST00000263645.5.intron07,ENST00000381036.3,ENST00000381036.3.intron08,ENST00000481687.1,ENST00000481687.1.intron05,ENST00000492627.1,ENST00000492627.1.intron07,ENST00000524805.1,ENST00000526072.1,ENST00000526072.1.intron07,NM_004356,NM_004356.intron07	chr11	+	2396715	2396747	1	2396716	2396753
TTCTGAACTTTCCTGTTACCTTTTCAGGGCTGACGTCACATGTAG	gene/CD81,ENST00000263645.5,ENST00000263645.5.exon08,ENST00000381036.3,ENST00000481687.1,ENST00000492627.1,ENST00000492627.1.exon08,ENST00000526072.1,ENST00000526072.1.exon08,NM_004356,NM_004356.exon08	chr11	+	2397013	2397058	1	2396996	2397018
AGGGCAGGGGTCCTTCTGCCCTGGGGTCCCAGGGTGCTCTGCCTGCTCAGCCAGGCCTCTCCTGGG	gene/CD81,ENST00000263645.5,ENST00000263645.5.exon08,ENST00000381036.3,ENST00000481687.1,ENST00000492627.1,ENST00000526072.1,ENST00000526072.1.exon08,NM_004356,NM_004356.exon08	chr11	+	2397101	2397167	1	2397092	2397113
ATCACAACATCCTGACTCCGTCATTTAATAAAG	gene/CD81,ENST00000263645.5,ENST00000263645.5.exon08,ENST00000381036.3,ENST00000481687.1,ENST00000492627.1,ENST00000526072.1,NM_004356,NM_004356.exon08	chr11	+	2397344	2397377	1	2397329	2397409
GTGGGTAAGGGGACCTGCTTTACC	gene/APBB1,regulation/ENST00000524626.1,ENST00000299402.6,ENST00000299402.6.intron04,ENST00000311051.3,ENST00000311051.3.intron04,ENST00000389906.2,ENST00000389906.2.intron04,ENST00000530885.1,ENST00000530885.1.intron03,ENST00000533407.1,ENST00000533407.1.intron03,NM_001164,NM_001164.intron04,NM_145689,NM_145689.intron04	chr11	-	6403463	6403487	1	6403438	6403487
CCGCTGGTTGGTCGGGCGCTTGGTCCGGCAGTTGGTCGGTGGG	gene/PPFIBP2,repeat/(CGGT)n,ENST00000299492.4,ENST00000299492.4.exon01,NM_003621,NM_003621.exon01	chr11	+	7513969	7514012	1	7513958	7513980
						2	7514005	7514043
CAAACTTGGTATTTTCCCATGTTG	ENST00000305253.4,NM_003320,NM_177972	chr11	+	8106140	8106164	1	8106130	8106147
CACATGGAGGGAGTTTCATTAAATG	gene/RPL27A,ENST00000314138.6,ENST00000314138.6.exon05,ENST00000391305.1,ENST00000524496.1,ENST00000524496.1.exon05,ENST00000526562.1,ENST00000526562.1.exon04,ENST00000530022.1,ENST00000530022.1.exon04,ENST00000530913.1,ENST00000530913.1.exon02,ENST00000531978.1,ENST00000532359.1,ENST00000532359.1.exon05,NM_000990,NM_000990.exon05,NR_002977	chr11	+	8685809	8685834	1	8685771	8685864
ATAGCCTGCTGTGTTCATGGAGGCTCATACTGGCGATCTCTAG	gene/RPL27A,regulation/ENST00000531102.1,ENST00000314138.6,ENST00000314138.6.exon05,NM_000990,NM_000990.exon05	chr11	+	8688535	8688578	1	8688574	8688596
TCGCTCGGCCACTTCCGGCAAGGGCGGAGCCGGCCAG	gene/RPL27A,regulation/ENST00000531102.1,ENST00000314138.6,ENST00000314138.6.exon05,NM_000990,NM_000990.exon05	chr11	+	8689054	8689091	1	8689053	8689073
						2	8689085	8689107
ACAGACTTGGCCTGATGCCCATGTAAATTCAA	gene/TMEM41B,ENST00000528080.1,ENST00000528080.1.exon07,NM_015012,NM_015012.exon07,NR_028491,NR_028491.exon08	chr11	-	9280869	9280901	1	9280855	9280877
CTTATGTCACCTGGCCTTTTGCGTGAGATTATTTATTATTTCTAGCAAG	gene/TMEM41B,ENST00000528080.1,ENST00000528080.1.exon07,NM_015012,NM_015012.exon07,NR_028491,NR_028491.intron07	chr11	-	9281337	9281386	1	9281323	9281343
						2	9281357	9281390
TGGGATCATAGTACTGGTCTAGTGTTGTCTCTG	gene/IPO7,gene/SNORA23,ACA23,ENST00000365128.1,ENST00000365128.1.exon01,ENST00000379719.3,ENST00000379719.3.intron13,NM_006391,NM_006391.intron13,NR_002962,NR_002962.exon01	chr11	+	9428879	9428912	1	9428879	9428954
GTAGTTCTCTCTTCATGGATACAGAAAAATCAGGA	gene/WEE1,ENST00000299613.6,ENST00000299613.6.exon02,ENST00000450114.2,ENST00000450114.2.exon02,NM_001143976,NM_001143976.exon02,NM_003390,NM_003390.exon02	chr11	+	9575939	9575974	1	9575929	9575973
ATTCAATAGGATGTGTTGGACCCTCTG	gene/SWAP70,ENST00000318950.6,ENST00000318950.6.exon03,ENST00000447399.2,ENST00000447399.2.intron02,NM_015055,NM_015055.exon03	chr11	+	9713491	9713518	1	9713499	9713519
TCCTCAATGTGGGTGTAGAGTCTAAACTCATCCTTAAAGGGGTCATACTG	gene/EIF4G2,367092_0_-_79,ENST00000339995.5,ENST00000339995.5.exon05,ENST00000396525.2,ENST00000396525.2.exon05,ENST00000525681.1,ENST00000525681.1.exon04,ENST00000525995.1,ENST00000526148.1,ENST00000526148.1.exon05,NM_001042559,NM_001042559.exon05,NM_001172705,NM_001172705.exon05,NM_001418,NM_001418.exon05	chr11	-	10804915	10804965	1	10804944	10804998
CCGTGATCTTATAGTGGTTAGTACTCTGC	repeat/tRNA-His-CAY_	chr11	+	17251397	17251426	1	17251396	17251427
AGCTGGTGCCATGCTCTCCCCAGACTGCTTCTGCCACTGACTGAGCAAGGCAG	regulation/ENST00000568280.1,regulation/TCONS_00019861,repeat/LTR16B1	chr11	+	17379976	17380029	1	17379960	17379984
						2	17379991	17380011
AAACTCCAAGCTGGTCATTATCACGGCTGGGGCACGTCAGCAAG	gene/LDHA,ENST00000227157.4,ENST00000227157.4.exon04,ENST00000379412.5,ENST00000379412.5.exon04,ENST00000396222.2,ENST00000396222.2.exon04,ENST00000422447.3,ENST00000422447.3.exon04,ENST00000430553.2,ENST00000430553.2.intron03,ENST00000540430.1,ENST00000540430.1.exon04,ENST00000542179.1,ENST00000542179.1.exon03,NM_001135239,NM_001135239.intron03,NM_001165414,NM_001165414.exon04,NM_001165415,NM_00…	chr11	+	18400852	18400896	1	18400880	18400910
AGTTGGCTGTAGCTGGGCGCCTCGGTTAGGTGCGCT	gene/SPTY2D1,ENST00000336349.5,ENST00000336349.5.exon01,ENST00000543776.1,ENST00000543776.1.intron01,NM_194285,NM_194285.exon01	chr11	-	18634306	18634342	1	18634276	18634329
GTTAGTACTTGGATGGGAGACCTCCTGGGAATACCGGGTGCTGTAGGCTGTC	gene/RNA5SP336,repeat/5S,ENST00000364189.1,ENST00000364189.1.exon01	chr11	-	21000877	21000929	1	21000879	21000933
TCTCGTCTGATCTCGGAAGCTAAGCGGGGTCGGGCCTGGTT	gene/GAS2,gene/RNA5SP338,repeat/5S,ENST00000278187.3,ENST00000278187.3.intron03,ENST00000410495.1,ENST00000410495.1.exon01,ENST00000433790.1,ENST00000433790.1.intron02,ENST00000454584.2,ENST00000454584.2.intron03,ENST00000533092.1,ENST00000533092.1.intron03,NM_001143830,NM_001143830.intron03,NM_005256,NM_005256.intron02,NM_177553,NM_177553.intron03	chr11	+	22688382	22688423	1	22688384	22688415
GGAGGACCAGGGACCGGCTCCGGACCGCGCAGTTA	gene/SVIP,regulation/ENST00000533774.1,ENST00000354193.4,ENST00000354193.4.exon01,NM_148893,NM_148893.exon01	chr11	-	22829800	22829835	1	22829767	22829801
						2	22829806	22829833
GCCCAGTGCTGTGGCTCAGTGGTTAAGACTTCACCATTTTATAGTGGCAGCCTGGGTTCA	repeat/MER41-int	chr11	-	27931900	27931960	1	27931923	27931967
AGTCCATTTTTCTTATGTGAGCTAAATGTGTGCTGGGACATTT	gene/KIF18A,ENST00000263181.6,ENST00000263181.6.intron13,NM_031217,NM_031217.intron13	chr11	-	28056862	28056905	1	28056866	28056890
TCGGGGCGGGCACTGGCGGAGGGACTGGCCAG	gene/RCN1,ENST00000054950.3,ENST00000054950.3.exon01,ENST00000532942.1,ENST00000532942.1.intron01,NM_002901,NM_002901.exon01	chr11	+	32091043	32091075	1	32091035	32091066
						2	32091073	32091125
TGAGGGTTCCATGGTGTAATGGTTAGCACTCTGTA	gene/PDHX,repeat/tRNA-Gln-CAG,ENST00000227868.4,ENST00000227868.4.intron08,ENST00000430469.2,ENST00000430469.2.intron03,ENST00000448838.2,ENST00000448838.2.intron08,NM_001135024,NM_001135024.intron08,NM_001166158,NM_001166158.intron03,NM_003477,NM_003477.intron08	chr11	+	34979525	34979560	1	34979527	34979559
TGGCTCTGCCCCTCACTAACTGTGTGGCCTTGGAT	gene/PAMR1,regulation/ENST00000278360.3,regulation/ENST00000378880.2,regulation/NM_001001991,regulation/NM_015430,repeat/MIR,ENST00000532848.1,ENST00000532848.1.intron02	chr11	-	35526617	35526652	1	35526492	35526723
CTAAGAAGCTCTATAGCCTAGTGGCTAAGACTATAGCCTGTGGGCCTAAGCTGCCCGG	gene/PAMR1,regulation/ENST00000378880.2,repeat/MIR,ENST00000532848.1,ENST00000532848.1.intron02	chr11	-	35526662	35526720	1	35526492	35526723
CACCAGCAACCTGCACCGCGGTCCGGGCGGGGCGCTGGTCTTTCTGGACAATGAGGCGG	gene/FJX1,regulation/ENST00000532914.1,ENST00000317811.4,ENST00000317811.4.exon01,NM_014344,NM_014344.exon01	chr11	+	35619601	35619660	1	35619603	35619623
						2	35619649	35619666
GCGGGAGCGGCGGCCGCGCCATGTGGCTGCTGGGGCCGCTGTGCCTGCTGCTGAGC	gene/LDLRAD3,repeat/G-rich,ENST00000315571.5,ENST00000315571.5.exon01,ENST00000524419.1,ENST00000524419.1.exon01,ENST00000528989.1,ENST00000528989.1.exon01,NM_174902,NM_174902.exon01	chr11	+	35944078	35944134	1	35944078	35944099
						2	35944102	35944134
CACTGGGCAGTTTGGTGTAGTGGTTCAGATTATGGGCTCTGAAGCCACACTGCCTGAATTC	gene/PRR5L,repeat/MIR,ENST00000530639.1,ENST00000530639.1.intron01,NM_001160167,NM_001160167.intron01	chr11	+	36313880	36313941	1	36313882	36313905
						2	36313917	36313945
CTCTCCCCTGGTTCCCGCACCCTGGCCGGC	gene/GYLTL1B,regulation/ENST00000325468.5,regulation/ENST00000389968.3,regulation/ENST00000401752.1,regulation/ENST00000536139.1,ENST00000529052.1,ENST00000529052.1.intron01,ENST00000531526.1,ENST00000531526.1.intron01,NM_152312,NM_152312.intron01	chr11	+	45922657	45922687	1	45922660	45922697
GGGGGGTGCAGCTGGGGCCTCTCCAGCCACAGAGGG	gene/DGKZ,ENST00000318201.8,ENST00000318201.8.intron12,ENST00000343674.6,ENST00000343674.6.intron13,ENST00000395574.3,ENST00000395574.3.intron13,ENST00000421244.2,ENST00000421244.2.intron13,ENST00000454345.1,ENST00000454345.1.intron14,ENST00000456247.2,ENST00000456247.2.intron13,ENST00000527911.1,ENST00000527911.1.intron13,ENST00000528615.1,ENST00000528615.1.intron10,ENST00000532868.1,ENST0000053…	chr11	+	46372900	46372936	1	46372899	46372925
						2	46372936	46372960
AGGGAGCAGTGCCCGAGCGCGGTGAGCTGCTGGGCGCGGGGTCTCCCCGGGTGGGGATGGGGA	gene/ARHGAP1,regulation/NM_004308,ENST00000311956.4,ENST00000311956.4.exon01,ENST00000311956.4.intron01,NM_004308,NM_004308.exon01,NM_004308.intron01	chr11	-	46700508	46700571	1	46700554	46700582
AGCAGGCCGCTTGGTTCTGACCCAGC	gene/CKAP5,regulation/ENST00000529230.1,ENST00000312055.5,ENST00000312055.5.exon01,ENST00000415402.1,ENST00000415402.1.exon01,ENST00000529230.1,ENST00000529230.1.exon01,NM_001008938,NM_001008938.exon01,NM_014756,NM_014756.exon01	chr11	-	46846223	46846249	1	46846223	46846270
TTGTGCGGTGATGCTGATGCCTATCCTTTGGTCTCATGCCTG	gene/ARFGAP2,gene/RP11-390K5.6,ENST00000319543.6,ENST00000319543.6.intron04,ENST00000395449.3,ENST00000395449.3.intron10,ENST00000419701.2,ENST00000419701.2.intron09,ENST00000426335.2,ENST00000426335.2.intron05,ENST00000524412.1,ENST00000524412.1.exon02,ENST00000524782.1,ENST00000524782.1.intron10,NM_001242832,NM_001242832.intron09,NM_032389,NM_032389.intron10	chr11	-	47168270	47168312	1	47168252	47168272
						2	47168289	47168314
AACATGCTCTCCTGTTGGTGTGTATGTCACTAGGGCAGTGGGGA	gene/SSRP1,ENST00000278412.2,ENST00000278412.2.exon17,NM_003146,NM_003146.exon17	chr11	-	57326249	57326293	1	57326271	57326294
ATGACGCAGAGGTGTCTCTCATGGAG	gene/SSRP1,ENST00000278412.2,ENST00000278412.2.exon05,NM_003146,NM_003146.exon05	chr11	-	57333009	57333035	1	57333019	57333040
TTTGAGAAACTCTCTGATTTCTTCAAAACTCACTATC	gene/SSRP1,ENST00000278412.2,ENST00000278412.2.exon04,NM_003146,NM_003146.exon04	chr11	-	57333500	57333537	1	57333514	57333536
CTCTTTTCACATTGTGCTACTGTCTGCACCTGTCACTAGCAGTGCAATGTTAAAAGGGCATT	gene/AP000662.4,gene/MIR130A,407131_0_+_47,ENST00000385274.1,ENST00000385274.1.exon01,ENST00000530595.1,ENST00000530595.1.intron01,NR_029673,NR_029673.exon01,hsa-mir-130a	chr11	+	57641212	57641274	1	57641191	57641295
AATCATAGCTCTCCAGTGGCTTTTAAAG	gene/ZFP91,gene/ZFP91-CNTF,ENST00000316059.6,ENST00000316059.6.exon11,ENST00000389919.4,ENST00000389919.4.intron11,NM_001197051,NM_001197051.exon11,NM_053023,NM_053023.exon11,NR_024091,NR_024091.intron11	chr11	+	58618715	58618743	1	58618715	58618765
CCCTTCTCCTTTCATGGGAGAGACAGGTAGTTACCTGAATATAG	gene/ZFP91,gene/ZFP91-CNTF,ENST00000316059.6,ENST00000316059.6.exon11,ENST00000389919.4,ENST00000389919.4.intron11,NM_001197051,NM_001197051.exon11,NM_053023,NM_053023.exon11,NR_024091,NR_024091.intron11	chr11	+	58620862	58620906	1	58620864	58620885
CATCTACTGGTTTGATTTATTTAATTGGTCATCCTGAAGGCCAGATCAAGAAAATAGATGGTTGTACTG	gene/FAM111B,ENST00000343597.3,ENST00000343597.3.exon04,ENST00000411426.1,ENST00000411426.1.exon02,ENST00000529618.1,ENST00000529618.1.exon03,NM_001142703,NM_001142703.exon03,NM_001142704,NM_001142704.exon02,NM_198947,NM_198947.exon04	chr11	+	59125802	59125871	1	59125854	59125874
GTGTGGGGTTCCATAGTGTAGTGGTTATCACGTCTG	repeat/tRNA-Val-GTA,chr11.tRNA17-ValTAC	chr11	-	59550671	59550707	1	59550489	59550708
TGTCTGGCTCTGTGGCGCAATGGATAGCGCATTGGACTTCTAGATAGTTAGAGAAATTCAAAGGTTGTGGGTTCGAGTCCCACCAGAGTCGCT	repeat/tRNA-Arg-AGA,chr11.tRNA3-ArgTCT	chr11	+	59551288	59551381	1	59551266	59551385
CCAGAATGGCCGAGTGGTTAAGGCGTTGGACTTAAGATCCAATGGATTCATATCCGCGTGGGTTCGAACCCCACTTCTGGTA	repeat/tRNA-Leu-TTA,chr11.tRNA4-LeuTAA	chr11	+	59551755	59551837	1	59551750	59551873
CCGCACGCGGTTCCATAGTGTAGCGGTTATCACGTCTGCTTTACACGCAGAAGGTCCTGGGTTCGAGCCCCAGTGGAACCACGGCGTGATTCATACCTT	repeat/tRNA-Val-GTA,chr11.tRNA16-ValTAC	chr11	-	59550968	59551067	1	59550953	59551076
TCCCTGGTTCGATCCCGGGTTTCGGCAGACCTTT	repeat/tRNA-Phe-TTY,chr11.tRNA15-PheGAA	chr11	-	59557489	59557523	1	59557472	59557592
ATGTCTTCGCCGAAATAGCTCAGTTGGGAGAGCGTTAGACT	repeat/tRNA-Phe-TTY,chr11.tRNA15-PheGAA	chr11	-	59557536	59557577	1	59557472	59557592
CTAAAGGTCCCTGGTTCAATCCCGGGTTTCGGCAGCGCTTCCGTT	regulation/ENST00000533552.2,repeat/tRNA-Phe-TTY,chr11.tRNA13-PheGAA	chr11	-	59566368	59566413	1	59566280	59566471
ATTTGGTCGGTCCCCAATGCCTCTTGT	gene/PRPF19,ENST00000227524.4,ENST00000227524.4.exon11,NM_014502,NM_014502.exon11	chr11	-	60899238	60899265	1	60899249	60899268
ACACAGGCAGCTCCTTTCCCTTCACGTGGTCTGCAG	gene/TMEM109,ENST00000227525.3,ENST00000227525.3.exon04,ENST00000536171.1,ENST00000536171.1.exon03,ENST00000540280.1,ENST00000540280.1.exon02,NM_024092,NM_024092.exon04	chr11	+	60923133	60923169	1	60923114	60923136
GCCTGGATAGCTCAGTCGGTAGAGCATTAG	repeat/MER39B	chr11	-	60960502	60960532	1	60960501	60960537
AGGGTTTCATTGTCTGTGAAGTGAGACCTTC	gene/DDB1,ENST00000301764.7,ENST00000301764.7.exon27,ENST00000450997.2,ENST00000451943.2,ENST00000451943.2.exon04,ENST00000538470.1,NM_001923,NM_001923.exon27	chr11	-	61299666	61299697	1	61299662	61299680
						2	61299683	61299700
GCAAGGAGTTCATGCAAGTTCGAAGGTG	gene/TMEM138,ENST00000278826.6,ENST00000278826.6.exon05,ENST00000381787.2,ENST00000381787.2.exon03,ENST00000542946.1,NM_016464,NM_016464.exon05,NR_028473,NR_028473.exon06	chr11	+	61368680	61368708	1	61368659	61368682
						2	61368702	61368723
ACTTAATAGCTCCTCTCACTCTGCCTGGAGATACTTCCTGCCTCAGATGAGGA	gene/CPSF7,ENST00000340437.4,ENST00000340437.4.exon10,ENST00000394888.4,ENST00000394888.4.exon10,ENST00000439958.3,ENST00000439958.3.exon10,ENST00000448745.1,ENST00000494016.1,NM_001136040,NM_001136040.exon10,NM_001142565,NM_001142565.exon10,NM_024811,NM_024811.exon10	chr11	-	61403523	61403576	1	61403472	61403663
ATAACCTGGCACTAGTAGGCAGGTAAAGTCACAAATTTGGTGTCTTTTCACCTTTT	gene/CPSF7,ENST00000340437.4,ENST00000340437.4.exon10,ENST00000394888.4,ENST00000394888.4.exon10,ENST00000439958.3,ENST00000439958.3.exon10,ENST00000448745.1,ENST00000494016.1,NM_001136040,NM_001136040.exon10,NM_001142565,NM_001142565.exon10,NM_024811,NM_024811.exon10	chr11	-	61403584	61403640	1	61403472	61403663
GAGAGCGGTTCGCGCGCTTCGGGCCTAGTCCGGACTCGCCGCCGCCGCCGCCATATTCCCG	gene/CPSF7,regulation/ENST00000340437.4,regulation/ENST00000448745.1,regulation/ENST00000541963.1,regulation/NM_024811,ENST00000394888.4,ENST00000394888.4.exon01,ENST00000394888.4.intron01,ENST00000439958.3,ENST00000439958.3.exon01,ENST00000439958.3.intron01,ENST00000541963.1,ENST00000541963.1.exon01,ENST00000541963.1.intron01,NM_001136040,NM_001136040.exon01,NM_001136040.intron01,NM_001142565,NM…	chr11	-	61429913	61429974	1	61429887	61429919
						2	61429921	61429941
						3	61429954	61429971
AAACCTGCTTTTGTAAATTACTTTTTTTTACTGTTGCTGGAA	gene/C11orf10,gene/RP11-467L20.9,gene/TMEM258,ENST00000535042.1,ENST00000535042.1.intron02,ENST00000537328.1,ENST00000537328.1.exon04,ENST00000543510.1,ENST00000543510.1.exon04,NM_014206,NM_014206.exon04	chr11	-	61789170	61789212	1	61789131	61789175
						2	61789205	61789230
CGCCAAAGCCGTCTGGCCCGAGCGC		chr11	-	61828931	61828956	1	61828952	61828971
TGTGGTTTTGGAGGGGTGTGGAAAGAGGCAGAACATTC	gene/EEF1G,gene/MIR3654,ENST00000329251.4,ENST00000329251.4.intron06,ENST00000378019.3,ENST00000378019.3.intron06,ENST00000496634.2,ENST00000496634.2.intron13,NM_001404,NM_001404.intron06,hsa-mir-6747	chr11	-	62567039	62567077	1	62567041	62567075
GGGTGGATATGAAGGAATTCTCCAGGACCTGGACT	gene/EEF1G,gene/MIR3654,ENST00000329251.4,ENST00000329251.4.intron03,ENST00000378019.3,ENST00000378019.3.intron03,ENST00000496634.2,ENST00000496634.2.intron10,ENST00000532986.1,ENST00000532986.1.intron03,NM_001404,NM_001404.intron03	chr11	-	62571731	62571766	1	62571750	62571773
GTGAGGCCGCGGGGATCGCCGGGGTG	gene/EML3,regulation/ENST00000278823.2,regulation/NM_004739,ENST00000278845.4,ENST00000278845.4.intron21,ENST00000394773.2,ENST00000394773.2.intron21,ENST00000494176.2,ENST00000494176.2.intron20,ENST00000529309.1,ENST00000529309.1.intron21,ENST00000531557.1,ENST00000531557.1.intron18,NM_153265,NM_153265.intron21	chr11	-	62602732	62602758	1	62602712	62602758
CTAGGGTGGTTCAGTGGTAGAATTCTCGTCTG	repeat/tRNA-Gly-GGY	chr11	+	62592714	62592746	1	62592717	62592751
CTCGGCTCGGGCTCCGGGATGTCCGCGCT	gene/INTS5,gene/RP11-831H9.11,ENST00000330574.2,ENST00000330574.2.exon01,ENST00000528405.1,ENST00000528405.1.intron03,NM_030628,NM_030628.exon01	chr11	-	62653238	62653267	1	62653207	62653270
CCCGAGGAAGGGTGGGCGGGTGGAGAGCCCCGGACTG	gene/C11orf83,ENST00000377953.3,ENST00000377953.3.intron01,ENST00000531323.1,ENST00000531323.1.intron02,NM_001085372,NM_001085372.intron01	chr11	+	62671883	62671920	1	62671891	62671916
TCCTGGCATGGTATCTCGGTCCGGACTCTCCGCTGGGCCCACG	regulation/ENST00000354588.3,regulation/ENST00000431002.2,regulation/ENST00000532208.1,regulation/NM_024099	chr11	-	62672183	62672226	1	62672182	62672212
						2	62672219	62672242
TTGAAATGGTCCCACTCCTGACGATC	gene/TMEM179B,ENST00000333449.4,ENST00000333449.4.intron04,ENST00000533861.1,ENST00000533861.1.intron03,NM_199337,NM_199337.intron04,hsa-mir-6748	chr11	+	62789840	62789866	1	62789818	62789842
						2	62789864	62789886
TATGGAGTGGACTTTCAGCTGGCATTTACGAGTCA	gene/NXF1,regulation/ENST00000307366.7,regulation/ENST00000525631.1,regulation/ENST00000527073.1,regulation/NM_001080501,ENST00000294172.2,ENST00000294172.2.intron19,ENST00000531709.2,ENST00000531709.2.intron18,ENST00000532297.1,ENST00000532297.1.intron20,NM_001081491,NM_001081491.intron18,NM_006362,NM_006362.intron19,hsa-mir-6514	chr11	-	62792736	62792771	1	62792747	62792771
TCAGTTTAATATCTGATACGTCCTCTATCCGAGGACAATATATTAAATGGATTTTTGGAAATAGGAGATGGAATAGGAGCTTGCTCCGTCCACTCCACGCATCGACCTGGTATTGCAGTACTTCCAGGAACGGTGCACTCTCCCTTCGGGGAGAGAA	gene/RNU2-2,gene/WDR74,repeat/U2,ENST00000410396.1,ENST00000410396.1.exon01,ENST00000525239.1,ENST00000525239.1.exon01	chr11	-	62841604	62841761	1	62841552	62841809
CTGGTTTCAAGGCCATAGCTTTAAGAGATCCTCTCACCACAGATTTCCAAAGTGCTGGGATTGCAGGTGTGATTCATGGCACCCA	gene/SNHG1,ENST00000364799.1,ENST00000384756.1,ENST00000537925.1,ENST00000537925.1.exon10,NR_000008,NR_002560,NR_003098,NR_003098.exon11	chr11	-	62852323	62852408	1	62852408	62852432
GTGAGAACTCGTGGTTCTCCACTCAGG	gene/SLC3A2,ENST00000338663.7,ENST00000338663.7.exon03,ENST00000377889.2,ENST00000377889.2.exon04,ENST00000377890.2,ENST00000377890.2.exon06,ENST00000377891.2,ENST00000377891.2.exon06,ENST00000377892.1,ENST00000377892.1.exon07,ENST00000535296.1,ENST00000535296.1.exon05,ENST00000536981.1,ENST00000536981.1.exon02,ENST00000538682.1,ENST00000538682.1.exon02,NM_001012662,NM_001012662.exon06,NM_0010126…	chr11	+	62882946	62882973	1	62882931	62882958
						2	62882967	62882989
TTCTCGGCCTCTTGGCTAAGA	repeat/U2	chr11	+	63577728	63577749	1	63577729	63577749
TGGGGTGTCACGGTGGGCACCCACCCTTACGGGGCTG	gene/PLCB3,ENST00000279230.6,ENST00000279230.6.intron07,ENST00000325234.5,ENST00000325234.5.intron05,ENST00000540288.1,ENST00000540288.1.intron07,NM_000932,NM_000932.intron07,NM_001184883,NM_001184883.intron05	chr11	+	64255643	64255680	1	64255679	64255702
AATTTTTATTAATTTTTTTCTTTTTCCTTTGTTACTTCTTTATCTTTTCCTTTCTTCA	gene/SF1,ENST00000227503.9,ENST00000227503.9.exon13,ENST00000334944.5,ENST00000334944.5.exon14,ENST00000377387.1,ENST00000377387.1.exon13,ENST00000377390.3,ENST00000377390.3.exon13,ENST00000377394.3,ENST00000377394.3.exon13,ENST00000422298.2,ENST00000422298.2.exon12,ENST00000433274.2,NM_001178030,NM_001178030.exon13,NM_001178031,NM_001178031.exon13,NM_004630,NM_004630.exon13,NM_201995,NM_201995.e…	chr11	-	64765284	64765342	1	64765275	64765294
CGCCGCGGTGCCTAGTGTGGGATGTAAG	gene/MEN1,regulation/ENST00000377313.1,regulation/ENST00000377316.2,ENST00000312049.6,ENST00000312049.6.intron01,ENST00000315422.4,ENST00000315422.4.exon01,ENST00000337652.1,ENST00000337652.1.intron01,ENST00000377321.1,ENST00000377321.1.exon01,ENST00000377326.3,ENST00000377326.3.exon01,ENST00000394374.2,ENST00000394374.2.exon01,ENST00000394376.1,ENST00000394376.1.intron02,ENST00000443283.1,ENST00…	chr11	-	64810520	64810548	1	64810500	64810520
						2	64810522	64810551
TCTGACCTATGAATTGACAGCCAGTGCTCTCGTCTCCCCTCTG	gene/MIR192,regulation/ENST00000601517.1,416122_0_-_108,ENST00000384864.1,ENST00000384915.1,ENST00000384915.1.exon01,ENST00000413053.1,NR_029578,NR_029578.exon01,NR_029829,hsa-mir-192	chr11	-	64891181	64891224	1	64891159	64891244
TGGTTCCAGTGGGGCTGCTGTTATCT	gene/MIR194-2,regulation/ENST00000384915.1,regulation/ENST00000601517.1,regulation/NR_029578,416124_0_-_172,ENST00000384864.1,ENST00000384864.1.exon01,ENST00000413053.1,NR_029829,NR_029829.exon01,hsa-mir-194-2	chr11	-	64891368	64891394	1	64891366	64891389
TGTAACAGCAACTCCATGTGGAAGT	gene/MIR194-2,regulation/ENST00000384915.1,regulation/ENST00000601517.1,regulation/NR_029578,416124_0_-_172,ENST00000384864.1,ENST00000384864.1.exon01,ENST00000413053.1,NR_029829,NR_029829.exon01,hsa-mir-194-2	chr11	-	64891400	64891425	1	64891399	64891445
GTGTGGAGAGAGGGGCTCCAGGCCTGGGGT	gene/ATG2A,ENST00000377264.3,ENST00000377264.3.intron04,ENST00000421419.2,ENST00000421419.2.intron04,NM_015104,NM_015104.intron04	chr11	-	64913434	64913464	1	64913440	64913462
TGGAACCCTGCTGCCTTGGTTCAGAT	gene/C11orf85,repeat/MIR,ENST00000301896.5,ENST00000301896.5.intron04,ENST00000432175.1,ENST00000432175.1.intron03,ENST00000530444.1,ENST00000530444.1.intron04,ENST00000536065.1,ENST00000536065.1.intron04,NM_001037225,NM_001037225.intron03	chr11	-	64952632	64952658	1	64952634	64952654
CTTGGTGCGCCCTGGGTTCCATTTTCTTGTGCTCTTCACTCTCGCGGCCCGAGGGAACGCTTAC	gene/FAU,ENST00000279259.3,ENST00000279259.3.intron02,ENST00000434372.2,ENST00000434372.2.intron02,ENST00000525297.1,ENST00000525297.1.intron01,ENST00000527548.1,ENST00000527548.1.intron02,ENST00000529259.1,ENST00000529259.1.intron01,ENST00000529639.1,ENST00000529639.1.intron02,ENST00000531743.1,ENST00000531743.1.intron01,NM_001997,NM_001997.intron02	chr11	-	65121665	65121729	1	65121645	65121667
						2	65121716	65121738
AATTCCAGTGGATTTATCTGAGCTTAAGGA	gene/POLA2,ENST00000265465.3,ENST00000265465.3.exon08,ENST00000541089.1,ENST00000541089.1.exon07,NM_002689,NM_002689.exon08	chr11	+	65281095	65281125	1	65281094	65281118
						2	65281125	65281146
GCGGGCGGCGCGCACGGGACTCTGCTGTGCGCGCG	gene/TIGD3,regulation/NM_145719,repeat/GC_rich,ENST00000309880.5,ENST00000309880.5.exon01	chr11	+	65354771	65354806	1	65354760	65354851
ATCGGGAGAGGGGAGGGCTAAGC	gene/FRMD8,ENST00000317568.5,ENST00000317568.5.intron04,ENST00000355991.5,ENST00000355991.5.intron03,ENST00000416776.2,ENST00000416776.2.intron03,NM_031904,NM_031904.intron04	chr11	+	65393976	65393999	1	65393977	65393999
AGTGGCATGATCTCTGCAAACTGCA	gene/TCONS_l2_00004572,gene/TCONS_l2_00004573,ENST00000534336.1,NR_002819,TCONS_l2_00004565,TCONS_l2_00004566,TCONS_l2_00004567,TCONS_l2_00004568,TCONS_l2_00004571,TCONS_l2_00004572,TCONS_l2_00004572.exon04,TCONS_l2_00004573,TCONS_l2_00004573.exon03,TCONS_l2_00004574,TCONS_l2_00004576,TCONS_l2_00004577	chr11	+	65506831	65506856	1	65506853	65506875
TAGCTGGCCTGGTAGGTTCTTGGGAACCCCAGAG	gene/SCYL1,ENST00000270176.5,ENST00000270176.5.intron11,ENST00000279270.6,ENST00000279270.6.intron11,ENST00000420247.2,ENST00000420247.2.intron11,ENST00000524944.1,ENST00000524944.1.intron11,ENST00000525364.1,ENST00000525364.1.intron11,ENST00000527009.1,ENST00000527009.1.intron10,ENST00000527630.1,ENST00000527630.1.intron11,ENST00000533862.1,ENST00000533862.1.intron11,NM_001048218,NM_001048218.in…	chr11	+	65536196	65536230	1	65536229	65536255
TGAGCAGGCGAGGCTGGGCTGAACCCGTGGGTGAGGAGTGCAGCCC	gene/MIR4690,gene/PCNXL3,regulation/ENST00000578459.1,regulation/NR_039839,ENST00000355703.3,ENST00000355703.3.intron33,ENST00000578459.1,ENST00000578459.1.exon01,NM_032223,NM_032223.intron33,NR_039839,NR_039839.exon01,hsa-mir-4690	chr11	+	65636308	65636354	1	65636308	65636374
TTCCTCTCCCTTTTCCCCTGGTCACGGCTACTCATGGAAGCAGGACCAGTAAGGGACCTTC	gene/CFL1,ENST00000308162.5,ENST00000308162.5.exon04,ENST00000524553.1,ENST00000525451.1,ENST00000525451.1.exon05,ENST00000527344.1,ENST00000531407.1,ENST00000531413.1,ENST00000534769.1,NM_005507,NM_005507.exon04	chr11	-	65854840	65854901	1	65854796	65854861
						2	65854869	65854910
TTCAGTCGGGTCCCGGCAGCGGCTGCAGCGCTCTCGTCTTCTGCGGCTCTCG	gene/CFL1,regulation/ENST00000531407.1,ENST00000308162.5,ENST00000308162.5.exon01,ENST00000525451.1,ENST00000525451.1.exon02,ENST00000531413.1,ENST00000531413.1.intron01,ENST00000534769.1,ENST00000534769.1.intron01,NM_005507,NM_005507.exon01	chr11	-	65858127	65858179	1	65858114	65858148
						2	65858153	65858176
CCGCCGGGAGGGGGAGTCCCGGGCTCCTGCGTCCTGTCTCCCTCCCCGGCCGTCTG		chr11	+	65888634	65888690	1	65888634	65888655
						2	65888667	65888690
GCGTCTGGGGCGGCCCCGCCCTCTGCTTCCCTCGGCTGGGTGGGCTGGCTGGGGCCTG	gene/SART1,ENST00000312397.5,ENST00000312397.5.intron13,NM_005146,NM_005146.intron13	chr11	+	65976570	65976628	1	65976577	65976638
ACTGCTAATCCATTGTGCTTTGCACGCGTGGGTTCGAATCCCATCCTCGTCGGCCCTGTT	gene/RP11-867G23.8,regulation/ENST00000580881.1,repeat/tRNA-Ser-AGY,ENST00000531602.1,ENST00000531602.1.intron01,chr11.tRNA8-SerGCT	chr11	+	66348149	66348209	1	66348095	66348213
CACAGGTCGCCCGCGATCCTGGCGGGCTTCGCCGCGCTGGGTCCCCGGGAG		chr11	+	66372211	66372262	1	66372213	66372235
						2	66372242	66372271
CAAGCTCAGTCGGTAGAGCATGAGA	repeat/tRNA-Lys-AAG	chr11	+	66576995	66577020	1	66576997	66577025
TCCTGGCCCTGGGTTCAGGTCTAGACCTTGCATCTAGCTTACCCGGTTCCCTGG	gene/PPP1CA,ENST00000312989.7,ENST00000312989.7.intron02,ENST00000358239.4,ENST00000358239.4.intron01,ENST00000376745.4,ENST00000376745.4.intron02,ENST00000532446.1,ENST00000532446.1.intron02,NM_001008709,NM_001008709.intron02,NM_002708,NM_002708.intron02,NM_206873,NM_206873.intron01	chr11	-	67400926	67400980	1	67400920	67400941
						2	67400954	67400979
TACACGGACCTGCTGTCAGTCATAGAGGAGATGGGCAAA	gene/CDK2AP2,ENST00000301488.3,ENST00000301488.3.exon03,ENST00000531506.1,ENST00000531506.1.exon03,NM_005851,NM_005851.exon03	chr11	-	67507419	67507458	1	67507430	67507450
TGAGGGGCGGGGCTGGGGTCCTGATGAGGGTAGCAG	gene/TCIRG1,ENST00000265686.3,ENST00000265686.3.intron11,ENST00000532635.1,ENST00000532635.1.intron06,NM_006019,NM_006019.intron11,NM_006053,NM_006053.intron06	chr11	+	68047573	68047609	1	68047609	68047645
GGGGATGCTGCAGAGACCAGACAGACTCATGGGGTCATG	gene/LRP5,ENST00000294304.7,ENST00000294304.7.intron06,NM_002335,NM_002335.intron06	chr11	+	68389821	68389860	1	68389818	68389843
TGCTTGAAATGATTATTCCTACAAGTGAAACACTAGACTATTTG	gene/PPP6R3,ENST00000265636.5,ENST00000265636.5.exon23,ENST00000265637.4,ENST00000265637.4.exon22,ENST00000393799.2,ENST00000393799.2.exon25,ENST00000393800.2,ENST00000393800.2.exon24,ENST00000393801.3,ENST00000393801.3.exon25,ENST00000524845.1,ENST00000524904.1,ENST00000524904.1.exon24,ENST00000527403.2,ENST00000527403.2.exon22,ENST00000529710.1,ENST00000529710.1.intron22,ENST00000534534.1,ENST0…	chr11	+	68613828	68613872	1	68613800	68613838
						2	68613848	68613872
CATTTCCAAGCACTTTCAGTCCAATAGGTGTAGGAAATAGCG	gene/CCND1,ENST00000227507.2,ENST00000227507.2.exon05,NM_053056,NM_053056.exon05	chr11	+	69652286	69652328	1	69652271	69652291
TGGGCACTTCATCTGATCGGGGGCGTAGCA	gene/CCND1,ENST00000227507.2,ENST00000227507.2.exon05,NM_053056,NM_053056.exon05	chr11	+	69653682	69653712	1	69653700	69653719
TGGGGCCTGGGTGTGGTGTGTCAGTGACTCA	ENST00000334211.8,ENST00000359373.5,ENST00000393605.3,ENST00000393609.3,ENST00000426523.1,ENST00000429686.1,ENST00000455638.2,ENST00000495878.1,NM_001040118,NM_001135190,NM_015242	chr11	-	72684736	72684767	1	72684745	72684786
ACTGGCACAAACAGCTGTCATATGTTCATGGTCAGATGTCATACATTCTCAGCTGTCTTGTTCCACCA	gene/CHCHD8,gene/COA4,ENST00000355693.4,ENST00000355693.4.exon02,ENST00000537289.1,ENST00000541455.1,ENST00000541455.1.exon02,ENST00000545127.1,ENST00000545127.1.exon02,NM_016565,NM_016565.exon02	chr11	-	73872895	73872963	1	73872896	73872918
						2	73872958	73872979
TTGGAGAAGGTACCTGGATCCTTGTGGACTGCC	gene/RNF169,ENST00000299563.4,ENST00000299563.4.exon06,NM_001098638,NM_001098638.exon06	chr11	+	74842146	74842179	1	74842124	74842146
AGATGGCTCGTTGGTCTAGGGGTATGATTCTCGGTTTGGGTCCGAGAGGTCCCGGGTTCAAATCCCGGACGAGCCCCTCTTTTC	repeat/tRNA-Pro-CCA,chr11.tRNA12-ProTGG	chr11	-	76235816	76235900	1	76235799	76235945
GCGACGGCTCGTTGGTCTAGGGGTATGATTCTCGCTTA	repeat/tRNA-Pro-CCY,chr11.tRNA9-ProAGG	chr11	+	76235507	76235545	1	76235487	76235723
AAGGAGCTTACAATCTAGCTGGGGGTAAATGACTTGCACATGAACACAACTAGACTGTGAGCTTCTAG	gene/MIR708,gene/ODZ4,gene/TENM4,repeat/L2c,434762_0_-_65,ENST00000278550.7,ENST00000278550.7.intron01,ENST00000390708.1,ENST00000390708.1.exon01,NM_001098816,NM_001098816.intron01,NR_030598,NR_030598.exon01,hsa-mir-708	chr11	-	79402031	79402099	1	79402028	79402118
AAGGTGGGAGGGAAATCTAATTTGGGCCCTGTCCAC	gene/CREBZF,ENST00000398294.2,ENST00000398294.2.intron01,ENST00000527447.1,ENST00000527447.1.exon01,ENST00000531515.1,ENST00000531515.1.intron02,ENST00000534224.1,ENST00000534224.1.intron02,NM_001039618,NM_001039618.exon01,NR_028024,NR_028024.intron01,NR_028025,NR_028025.intron02,NR_028026,NR_028026.intron02,NR_028027,NR_028027.intron02	chr11	-	85663378	85663414	1	85663366	85663385
CAGCCAGTAAACAGTGCCAACACTGGAGTTAAAGTGCTGTGGTTCAAATCCCTGTTT	repeat/MIR	chr11	+	86155269	86155326	1	86155304	86155324
CGGTGAGAGCTGCGCAGCGCTGGCTGCTGGCT	gene/FZD4,regulation/ENST00000531380.1,regulation/NM_012193,ENST00000531380.1,ENST00000531380.1.exon01,NM_012193,NM_012193.exon01	chr11	-	86955367	86955399	1	86955311	86955398
TCCCTGGTGGTCTAGTAGTTAGGATTCA	repeat/L1MB4,repeat/tRNA-Glu-GAG	chr11	-	92085394	92085422	1	92085396	92085422
ATCACATCCAAATTTCATACTAAAT	gene/SLC36A4,ENST00000326402.4,ENST00000326402.4.exon10,ENST00000529184.1,ENST00000529184.1.exon10,NM_152313,NM_152313.exon10	chr11	-	93154158	93154183	1	93154144	93154166
TTTGCTAGCAATCAGCTTATTGGGAACAGT	gene/SNORA32,gene/TAF1D,regulation/ENST00000384384.1,regulation/NR_003028,ACA32,ENST00000365444.1,ENST00000384072.1,ENST00000384072.1.exon01,ENST00000384107.1,ENST00000546088.1,ENST00000546088.1.intron07,NR_003026,NR_003032,NR_003032.exon01,NR_003036	chr11	-	93730979	93731009	1	93730972	93731037
TTCCCAGTAGGTTTTCTATCTGC	gene/SNORA32,gene/TAF1D,regulation/ENST00000384384.1,regulation/NR_003028,ACA32,ENST00000365444.1,ENST00000384072.1,ENST00000384072.1.exon01,ENST00000384107.1,ENST00000546088.1,ENST00000546088.1.intron07,NR_003026,NR_003032,NR_003032.exon01,NR_003036	chr11	-	93731012	93731035	1	93730972	93731037
CGGTTTGAGGCTACAGTGAGATGTGATCCTGCCACATCTCAC	gene/MIR1304,gene/TAF1D,regulation/ENST00000384416.1,regulation/ENST00000459342.1,regulation/NR_002959,regulation/NR_003033,repeat/AluJo,ENST00000408243.1,ENST00000408243.1.exon01,ENST00000546088.1,ENST00000546088.1.intron02,NR_031639,NR_031639.exon01,hsa-mir-1304	chr11	-	93733706	93733748	1	93733690	93733749
ACTAAAGCTGACCTAAATGGATCAGTTTATG	gene/SESN3,ENST00000536441.1,ENST00000536441.1.exon10	chr11	-	95165837	95165868	1	95165841	95165865
CTGATGTCTATTTTATTCTACATAAGA	gene/MTMR2,ENST00000346299.5,ENST00000346299.5.exon15,ENST00000352297.7,ENST00000352297.7.exon16,ENST00000393223.3,ENST00000393223.3.exon17,ENST00000409459.1,ENST00000409459.1.exon17,NM_001243571,NM_001243571.exon18,NM_016156,NM_016156.exon15,NM_201278,NM_201278.exon17,NM_201281,NM_201281.exon16	chr11	-	95834172	95834199	1	95834199	95834224
TTATGCAAAAAAATATTTTGCTTTGGAC	gene/TMEM123,ENST00000361236.3,ENST00000361236.3.exon04,ENST00000398136.2,ENST00000398136.2.exon05,NM_052932,NM_052932.exon05	chr11	-	102396645	102396673	1	102396622	102396664
TTTATTAAGCCAGGGATTGTGGGACTTCCCCCAGGCAACTAAACCTGCAGGAT	gene/TMEM123,repeat/Charlie16a,ENST00000361236.3,ENST00000361236.3.exon04,ENST00000398136.2,ENST00000398136.2.exon05,ENST00000532161.1,NM_052932,NM_052932.exon05	chr11	-	102397779	102397832	1	102397809	102397829
TTTTTGTTTTGAGTTATGTTTATAACATTTATTTCAGAACAATAAA	gene/DCUN1D5,ENST00000260247.5,ENST00000260247.5.exon08,ENST00000531543.1,ENST00000531543.1.exon05,NM_032299,NM_032299.exon08	chr11	-	103062106	103062152	1	103062074	103062121
TGCTTCTTCCTCCAGAAGTGGGCG	gene/ATM,regulation/ENST00000452508.2,ENST00000278616.4,ENST00000278616.4.exon01,NM_000051,NM_000051.exon01	chr11	+	108223004	108223028	1	108222989	108223011
TTCTCCCAGATTTAGAATTTTATGTTAATCTTGGAGATTGG	gene/KDELC2,ENST00000323468.5,ENST00000323468.5.exon04,ENST00000375648.1,ENST00000375648.1.exon03,ENST00000434945.2,ENST00000434945.2.exon03,ENST00000532730.1,ENST00000532730.1.intron01,NM_153705,NM_153705.exon04	chr11	-	108482177	108482218	1	108482168	108482192
GCCTCGTCTCCCTCGGGCGGG	regulation/TCONS_00019459	chr11	+	108498516	108498537	1	108498488	108498558
GTTTCTGTAGTGTAGTGGTTATCACA		chr11	+	109412881	109412907	1	109412882	109412907
GCCGTGATCGTATAGTGGTTAGTACTCTGTGTTGTG	repeat/tRNA-His-CAY_	chr11	+	109603197	109603233	1	109603197	109603231
ATATTGCGGAGCTGTCTGCGGTGGCGGCGGCGCCTCTCGTCTCCC	gene/RDX,ENST00000343115.4,ENST00000343115.4.exon01,ENST00000405097.1,ENST00000405097.1.exon01,ENST00000528498.1,ENST00000528498.1.exon01,ENST00000528900.1,ENST00000528900.1.exon01,ENST00000530301.1,ENST00000530301.1.exon01,NM_002906,NM_002906.exon01	chr11	-	110296569	110296614	1	110296577	110296630
GAGGAGATGGTCCATGGAATGGTCAAACTCCAGAGGAAGATCATCTTCCCGCTC	gene/CADM1,repeat/LTR1B,ENST00000331581.6,ENST00000331581.6.intron01,ENST00000452722.2,ENST00000452722.2.intron01,ENST00000536727.1,ENST00000536727.1.intron01,ENST00000537058.1,ENST00000537058.1.intron01,ENST00000537140.1,ENST00000537140.1.intron01,ENST00000542447.2,ENST00000542447.2.intron01,NM_001098517,NM_001098517.intron01,NM_014333,NM_014333.intron01	chr11	-	115329828	115329882	1	115329817	115329842
						2	115329859	115329902
ATTTACAGTCTGACGATC		chr11	-	116462001	116462019	1	116461997	116462018
CATTGCTAAATTTGACTGGCTTTT	gene/RNY4P6,repeat/HY4,ENST00000363667.1,ENST00000363667.1.exon01	chr11	+	117015967	117015991	1	117015937	117015991
CTGCAGGGTAGAGTGAGGGGACCACGGGGGCTGGTTCTTCCCCAGGCTCCGGGGGTGACTGGTGGGGG	gene/SIDT2,ENST00000324225.4,ENST00000324225.4.intron03,ENST00000431081.2,ENST00000431081.2.intron03,ENST00000530948.1,ENST00000530948.1.intron02,NM_001040455,NM_001040455.intron03	chr11	+	117181973	117182041	1	117181972	117181995
						2	117182036	117182058
AAGAGGGAGGAGGTGACAGATGTGATGGCCTCTGTGCATCCTCTGTC	gene/CEP164,ENST00000278935.3,ENST00000278935.3.intron31,ENST00000533706.1,ENST00000533706.1.intron25,NM_014956,NM_014956.intron31	chr11	+	117411697	117411744	1	117411698	117411722
						2	117411739	117411761
ACATCTTGACGAGGCTGCGGTGTCTGCTGCTATTCTCCGAGCTTCGCAAT	gene/RPS25,regulation/ENST00000528547.1,ENST00000527673.1,ENST00000527673.1.exon01,NM_001028,NM_001028.exon01	chr11	-	119018282	119018332	1	119018282	119018325
CGGGGAGGCCGCAGCACCTTCTGGAAGACTTGGCCTTCCGCTCTGACGCAG	gene/H2AFX,ENST00000530167.1,ENST00000530167.1.exon01,NM_002105,NM_002105.exon01	chr11	-	119094503	119094554	1	119094519	119094576
CGTCCGCCCTCCGGTAGGGTTCGGGCCTTCCGGATGCGGCTTGGGCGCTCTTCGGGGACCTCCGTGGCGCGGAA	gene/H2AFX,ENST00000530167.1,ENST00000530167.1.exon01,NM_002105,NM_002105.exon01	chr11	-	119094648	119094722	1	119094617	119094671
						2	119094690	119094749
CCACTACGCCGAGCGCGTTGGCGCCGGCGC	gene/H2AFX,ENST00000530167.1,ENST00000530167.1.exon01,NM_002105,NM_002105.exon01	chr11	-	119095251	119095281	1	119095278	119095379
TTGTTTGTTCATCCAGCAAATGTTTATGAGTG	gene/CBL,ENST00000264033.4,ENST00000264033.4.exon16,NM_005188,NM_005188.exon16	chr11	+	119303361	119303393	1	119303354	119303378
						2	119303393	119303414
TAGGGTGGGGCTGGAGGTGGGGCTGAGG	gene/MCAM,ENST00000264036.4,ENST00000264036.4.intron05,ENST00000392814.1,ENST00000392814.1.exon01,NM_006500,NM_006500.intron05,hsa-mir-6756	chr11	-	119312980	119313008	1	119312981	119313003
CAGGGGCACCTGCGTAGCTGGACTGAGAGCCTGCGCCCAG	gene/RNF26,ENST00000311413.4,ENST00000311413.4.exon01,NM_032015,NM_032015.exon01	chr11	+	119334650	119334690	1	119334661	119334684
GTTTTTTGTGGCTTCCTTCGTTATTGGAGCCAGGCCTACACCCCA	gene/HSPA8,regulation/ENST00000227378.3,regulation/ENST00000526110.1,regulation/ENST00000532636.1,ENST00000453788.2,ENST00000453788.2.exon01,ENST00000533540.1,ENST00000533540.1.exon01,ENST00000534624.1,ENST00000534624.1.exon01,NM_006597,NM_006597.exon01,NM_153201,NM_153201.exon01	chr11	-	123062064	123062109	1	123062073	123062089
GGCCCACATTTCCTTTTCTTACCATTG	gene/ERC1,ENST00000355446.5,ENST00000355446.5.intron11,ENST00000360905.4,ENST00000360905.4.intron12,ENST00000397203.2,ENST00000397203.2.intron12,ENST00000536573.2,ENST00000536573.2.intron10,ENST00000543086.2,ENST00000543086.2.intron11,ENST00000546231.2,ENST00000546231.2.intron13,ENST00000589028.1,ENST00000589028.1.intron11,NM_178039,NM_178039.intron11,NM_178040,NM_178040.intron12,NR_027946,NR_027…	chr12	+	1200853	1200880	1	1200859	1201311
TAAAAAGAGAGATTCAGTAGTCTCCCATACCTTG	gene/ERC1,ENST00000355446.5,ENST00000355446.5.intron11,ENST00000360905.4,ENST00000360905.4.intron12,ENST00000397203.2,ENST00000397203.2.intron12,ENST00000536573.2,ENST00000536573.2.intron10,ENST00000543086.2,ENST00000543086.2.intron11,ENST00000546231.2,ENST00000546231.2.intron13,ENST00000589028.1,ENST00000589028.1.intron11,NM_178039,NM_178039.intron11,NM_178040,NM_178040.intron12,NR_027946,NR_027…	chr12	+	1200907	1200941	1	1200859	1201311
AAATATTTTTATATTTCTTTTATATGTACATAGTATGTTTACACATGTACATGTTTATATATGCATACATATATATTTGCACG	gene/ERC1,repeat/(TA)n,ENST00000355446.5,ENST00000355446.5.intron11,ENST00000360905.4,ENST00000360905.4.intron12,ENST00000397203.2,ENST00000397203.2.intron12,ENST00000536573.2,ENST00000536573.2.intron10,ENST00000543086.2,ENST00000543086.2.intron11,ENST00000546231.2,ENST00000546231.2.intron13,ENST00000589028.1,ENST00000589028.1.intron11,NM_178039,NM_178039.intron11,NM_178040,NM_178040.intron12,NR_…	chr12	+	1200953	1201036	1	1200859	1201311
CCTATATTCTTATACAATTTAATATAATTCAGTTGAATTACTTTTAGATTTGTAG	gene/ERC1,ENST00000355446.5,ENST00000355446.5.intron11,ENST00000360905.4,ENST00000360905.4.intron12,ENST00000397203.2,ENST00000397203.2.intron12,ENST00000536573.2,ENST00000536573.2.intron10,ENST00000543086.2,ENST00000543086.2.intron11,ENST00000546231.2,ENST00000546231.2.intron13,ENST00000589028.1,ENST00000589028.1.intron11,NM_178039,NM_178039.intron11,NM_178040,NM_178040.intron12,NR_027946,NR_027…	chr12	+	1201072	1201127	1	1200859	1201311
AAAGTGTAGATAACTTTCCCTTTCTCCTTTTTG	gene/ERC1,ENST00000355446.5,ENST00000355446.5.intron11,ENST00000360905.4,ENST00000360905.4.intron12,ENST00000397203.2,ENST00000397203.2.intron12,ENST00000536573.2,ENST00000536573.2.intron10,ENST00000543086.2,ENST00000543086.2.intron11,ENST00000546231.2,ENST00000546231.2.intron13,ENST00000589028.1,ENST00000589028.1.intron11,NM_178039,NM_178039.intron11,NM_178040,NM_178040.intron12,NR_027946,NR_027…	chr12	+	1201135	1201168	1	1200859	1201311
CCTTGTTTTTGTATTTTAACATCTCTGAAATTGGGATACACGTACAAGTAAATGGCATG	gene/ERC1,repeat/MER104,ENST00000355446.5,ENST00000355446.5.intron11,ENST00000360905.4,ENST00000360905.4.intron12,ENST00000397203.2,ENST00000397203.2.intron12,ENST00000536573.2,ENST00000536573.2.intron10,ENST00000543086.2,ENST00000543086.2.intron11,ENST00000546231.2,ENST00000546231.2.intron13,ENST00000589028.1,ENST00000589028.1.intron11,NM_178039,NM_178039.intron11,NM_178040,NM_178040.intron12,NR…	chr12	+	1201191	1201250	1	1200859	1201311
CTAAATTAATATTATTTTGTCATATATTTCATTTTAAATGTACGTGTAG	gene/ERC1,repeat/Kanga2_a,ENST00000355446.5,ENST00000355446.5.intron11,ENST00000360905.4,ENST00000360905.4.intron12,ENST00000397203.2,ENST00000397203.2.intron12,ENST00000536573.2,ENST00000536573.2.intron10,ENST00000543086.2,ENST00000543086.2.intron11,ENST00000546231.2,ENST00000546231.2.intron13,ENST00000589028.1,ENST00000589028.1.intron11,NM_178039,NM_178039.intron11,NM_178040,NM_178040.intron12,…	chr12	+	1201408	1201457	1	1201324	1201688
CCAAAAACGGTTTCTTTTGGACCATCTCCTTGGCAAAATGGGCTTTATGATATTACTTTATGTTAGTATCCCATTATATTCAGGCATCTGTTGCATAGTGTAACCCGG	gene/ERC1,repeat/Kanga2_a,ENST00000355446.5,ENST00000355446.5.intron11,ENST00000360905.4,ENST00000360905.4.intron12,ENST00000397203.2,ENST00000397203.2.intron12,ENST00000536573.2,ENST00000536573.2.intron10,ENST00000543086.2,ENST00000543086.2.intron11,ENST00000546231.2,ENST00000546231.2.intron13,ENST00000589028.1,ENST00000589028.1.intron11,NM_178039,NM_178039.intron11,NM_178040,NM_178040.intron12,…	chr12	+	1201545	1201653	1	1201324	1201688
AAAATATTCTTACTTTTAAATTTATGGATATGCATCTTCAATCCATGAAGTATAG	gene/ERC1,ENST00000355446.5,ENST00000355446.5.intron11,ENST00000360905.4,ENST00000360905.4.intron12,ENST00000397203.2,ENST00000397203.2.intron12,ENST00000536573.2,ENST00000536573.2.intron10,ENST00000543086.2,ENST00000543086.2.intron11,ENST00000546231.2,ENST00000546231.2.intron13,ENST00000589028.1,ENST00000589028.1.intron11,NM_178039,NM_178039.intron11,NM_178040,NM_178040.intron12,NR_027946,NR_027…	chr12	+	1201821	1201876	1	1201698	1201914
AAAGAAAGATACCAGCATATTACAACTGAAGATGACTGGTTCTTTATCTGATCCTGCTTGCTTCAGCTTGCTTTCTGGGGAAGCTGCT	gene/ERC1,ENST00000355446.5,ENST00000355446.5.intron11,ENST00000360905.4,ENST00000360905.4.intron12,ENST00000397203.2,ENST00000397203.2.intron12,ENST00000536573.2,ENST00000536573.2.intron10,ENST00000543086.2,ENST00000543086.2.intron11,ENST00000546231.2,ENST00000546231.2.intron13,ENST00000589028.1,ENST00000589028.1.intron11,NM_178039,NM_178039.intron11,NM_178040,NM_178040.intron12,NR_027946,NR_027…	chr12	+	1202019	1202107	1	1201966	1202065
						2	1202067	1202088
						3	1202100	1202191
AAAGTTTCCTGTGGGCACAGCACCTTATAGTTTGTTACTGTGGTCTTACAGGAATCTGTGTTTAATGGCTACTGTAGTG	gene/ERC1,ENST00000355446.5,ENST00000355446.5.intron11,ENST00000360905.4,ENST00000360905.4.intron12,ENST00000397203.2,ENST00000397203.2.intron12,ENST00000536573.2,ENST00000536573.2.intron10,ENST00000543086.2,ENST00000543086.2.intron11,ENST00000546231.2,ENST00000546231.2.intron13,ENST00000589028.1,ENST00000589028.1.intron11,NM_178039,NM_178039.intron11,NM_178040,NM_178040.intron12,NR_027946,NR_027…	chr12	+	1202208	1202287	1	1202206	1202234
						2	1202244	1202269
						3	1202272	1202394
TTTTTTCTCCTGAAGTTATTTCCCAAGAGTTACAGTTTAGCCGGACGTGGTGGCTCATG	gene/ERC1,repeat/AluJb,ENST00000355446.5,ENST00000355446.5.intron11,ENST00000360905.4,ENST00000360905.4.intron12,ENST00000397203.2,ENST00000397203.2.intron12,ENST00000536573.2,ENST00000536573.2.intron10,ENST00000543086.2,ENST00000543086.2.intron11,ENST00000546231.2,ENST00000546231.2.intron13,ENST00000589028.1,ENST00000589028.1.intron11,NM_178039,NM_178039.intron11,NM_178040,NM_178040.intron12,NR_…	chr12	+	1202337	1202396	1	1202272	1202394
ATCCTAGCACTTTGGGAGGTGAAAGTGGGTGGATTGCTTGAGTCCAGGAGTTCGAGACCAGCTTAGGCAAGTGGCGAAACCT	gene/ERC1,repeat/AluJb,ENST00000355446.5,ENST00000355446.5.intron11,ENST00000360905.4,ENST00000360905.4.intron12,ENST00000397203.2,ENST00000397203.2.intron12,ENST00000536573.2,ENST00000536573.2.intron10,ENST00000543086.2,ENST00000543086.2.intron11,ENST00000546231.2,ENST00000546231.2.intron13,ENST00000589028.1,ENST00000589028.1.intron11,NM_178039,NM_178039.intron11,NM_178040,NM_178040.intron12,NR_…	chr12	+	1202402	1202484	1	1202453	1202480
GAGTCTGGGAAGTAGAGTTTGCAGTGAGCCAAGATTGCGCCACTGCACTCTAGCCTAGGTGACAGGTGAAACCCTGTC	gene/ERC1,repeat/AluJb,ENST00000355446.5,ENST00000355446.5.intron11,ENST00000360905.4,ENST00000360905.4.intron12,ENST00000397203.2,ENST00000397203.2.intron12,ENST00000536573.2,ENST00000536573.2.intron10,ENST00000543086.2,ENST00000543086.2.intron11,ENST00000546231.2,ENST00000546231.2.intron13,ENST00000589028.1,ENST00000589028.1.intron11,NM_178039,NM_178039.intron11,NM_178040,NM_178040.intron12,NR_…	chr12	+	1202575	1202653	1	1202629	1202653
TCGGCTTCTTTCTGCCTTTGAACATTGTCTG	gene/ERC1,ENST00000355446.5,ENST00000355446.5.intron11,ENST00000360905.4,ENST00000360905.4.intron12,ENST00000397203.2,ENST00000397203.2.intron12,ENST00000536573.2,ENST00000536573.2.intron10,ENST00000543086.2,ENST00000543086.2.intron11,ENST00000546231.2,ENST00000546231.2.intron13,ENST00000589028.1,ENST00000589028.1.intron11,NM_178039,NM_178039.intron11,NM_178040,NM_178040.intron12,NR_027946,NR_027…	chr12	+	1202920	1202951	1	1202857	1202946
TACACAGCGTTATAGATGCTAAACGTTCATGGAGTTTTATAGACTCCTAAGGAAGCATCATAAAACAG	gene/ERC1,ENST00000355446.5,ENST00000355446.5.intron11,ENST00000360905.4,ENST00000360905.4.intron12,ENST00000397203.2,ENST00000397203.2.intron12,ENST00000536573.2,ENST00000536573.2.intron10,ENST00000543086.2,ENST00000543086.2.intron11,ENST00000546231.2,ENST00000546231.2.intron13,ENST00000589028.1,ENST00000589028.1.intron11,NM_178039,NM_178039.intron11,NM_178040,NM_178040.intron12,NR_027946,NR_027…	chr12	+	1202956	1203024	1	1202960	1203079
CCTACATTCTTACTCTTTTTGAGACGG	gene/ERC1,ENST00000355446.5,ENST00000355446.5.intron11,ENST00000360905.4,ENST00000360905.4.intron12,ENST00000397203.2,ENST00000397203.2.intron12,ENST00000536573.2,ENST00000536573.2.intron10,ENST00000543086.2,ENST00000543086.2.intron11,ENST00000546231.2,ENST00000546231.2.intron13,ENST00000589028.1,ENST00000589028.1.intron11,NM_178039,NM_178039.intron11,NM_178040,NM_178040.intron12,NR_027946,NR_027…	chr12	+	1203055	1203082	1	1202960	1203079
GGCTCACTGCAGCCTCCACCTCCCTGGTTCAACCGATTCTTGTGCCTCAGCCTCC	gene/ERC1,ENST00000355446.5,ENST00000355446.5.intron11,ENST00000360905.4,ENST00000360905.4.intron12,ENST00000397203.2,ENST00000397203.2.intron12,ENST00000536573.2,ENST00000536573.2.intron10,ENST00000543086.2,ENST00000543086.2.intron11,ENST00000546231.2,ENST00000546231.2.intron13,ENST00000589028.1,ENST00000589028.1.intron11,NM_178039,NM_178039.intron11,NM_178040,NM_178040.intron12,NR_027946,NR_027…	chr12	+	1203126	1203181	1	1203141	1203162
TTACAGGCGTGAGCCACTGCGCCTGCCCGGCTGCTACATTCTTATTCTGTATCTGCCACTCAGGCACCATGTGATTGCCAGCAAG	gene/ERC1,ENST00000355446.5,ENST00000355446.5.intron11,ENST00000360905.4,ENST00000360905.4.intron12,ENST00000397203.2,ENST00000397203.2.intron12,ENST00000536573.2,ENST00000536573.2.intron10,ENST00000543086.2,ENST00000543086.2.intron11,ENST00000546231.2,ENST00000546231.2.intron13,ENST00000589028.1,ENST00000589028.1.intron11,NM_178039,NM_178039.intron11,NM_178040,NM_178040.intron12,NR_027946,NR_027…	chr12	+	1203329	1203414	1	1203365	1203429
TGAACTGTAAGGGCTACATGCTGTGCAGGAATATTAAGCATGACTGCTTTATATCTCCTACTGCTAAGCAGCA	gene/ERC1,ENST00000355446.5,ENST00000355446.5.intron11,ENST00000360905.4,ENST00000360905.4.intron12,ENST00000397203.2,ENST00000397203.2.intron12,ENST00000536573.2,ENST00000536573.2.intron10,ENST00000543086.2,ENST00000543086.2.intron11,ENST00000546231.2,ENST00000546231.2.intron13,ENST00000589028.1,ENST00000589028.1.intron11,NM_178039,NM_178039.intron11,NM_178040,NM_178040.intron12,NR_027946,NR_027…	chr12	+	1203762	1203835	1	1203444	1203818
						2	1203822	1203846
TATAAGGTGGGTGTCTATAAAACTAAGCAGACTAAAATTGTGCAGTTACTTAAAGCCAACTCTGACTACTTAAATGAGAATGAGATGGCTAACCTTCTCTATTTTTCTTAG	gene/ERC1,ENST00000355446.5,ENST00000355446.5.intron11,ENST00000360905.4,ENST00000360905.4.intron12,ENST00000397203.2,ENST00000397203.2.intron12,ENST00000536573.2,ENST00000536573.2.intron10,ENST00000543086.2,ENST00000543086.2.intron11,ENST00000546231.2,ENST00000546231.2.intron13,ENST00000589028.1,ENST00000589028.1.intron11,NM_178039,NM_178039.intron11,NM_178040,NM_178040.intron12,NR_027946,NR_027…	chr12	+	1204090	1204201	1	1204110	1204133
						2	1204137	1204184
AACTTTCATTAAAATACAATGGTGTAATCTAATAAGAAAGTAAATTTGTTGAGAGTTGAAAATCTG	gene/ERC1,ENST00000355446.5,ENST00000355446.5.intron11,ENST00000360905.4,ENST00000360905.4.intron12,ENST00000397203.2,ENST00000397203.2.intron12,ENST00000536573.2,ENST00000536573.2.intron10,ENST00000543086.2,ENST00000543086.2.intron11,ENST00000546231.2,ENST00000546231.2.intron13,ENST00000589028.1,ENST00000589028.1.intron11,NM_178039,NM_178039.intron11,NM_178040,NM_178040.intron12,NR_027946,NR_027…	chr12	+	1204273	1204339	1	1204291	1204314
ATTTGTGACTCCTTCCCTTCTCTAATCCTGCATTTTATGATGTCCATG	gene/ERC1,ENST00000355446.5,ENST00000355446.5.intron11,ENST00000360905.4,ENST00000360905.4.intron12,ENST00000397203.2,ENST00000397203.2.intron12,ENST00000536573.2,ENST00000536573.2.intron10,ENST00000543086.2,ENST00000543086.2.intron11,ENST00000546231.2,ENST00000546231.2.intron13,ENST00000589028.1,ENST00000589028.1.intron11,NM_178039,NM_178039.intron11,NM_178040,NM_178040.intron12,NR_027946,NR_027…	chr12	+	1204368	1204416	1	1204363	1204419
TGGCTTCTTGGGTATGGCTTATGCTTTCACAGAAA	gene/ERC1,ENST00000355446.5,ENST00000355446.5.intron11,ENST00000360905.4,ENST00000360905.4.intron12,ENST00000397203.2,ENST00000397203.2.intron12,ENST00000536573.2,ENST00000536573.2.intron10,ENST00000543086.2,ENST00000543086.2.intron11,ENST00000546231.2,ENST00000546231.2.intron14,ENST00000589028.1,ENST00000589028.1.intron11,NM_178039,NM_178039.intron11,NM_178040,NM_178040.intron12,NR_027946,NR_027…	chr12	+	1210155	1210190	1	1210136	1210161
TAACTCCCATACCACTTTAACTGAATCTATCTTATGACATGTTGACTTGTTCTCCACATTAGGGAGGGAGT	repeat/L2a	chr12	-	1223180	1223251	1	1223192	1223223
						2	1223243	1223325
ACTCTGCCCCAGCGGACCCCCGGCTGCCTCATGTTCGCGGGCAGGTG	gene/TCONS_00020668,TCONS_00020668,TCONS_00020668.intron02	chr12	-	1662986	1663033	1	1662969	1662992
						2	1663010	1663033
AAGGCTCTAGTTAGGGTGTCATTGTCATTTGAGAGACTGACACACTCCTAG	gene/ADIPOR2,ENST00000357103.4,ENST00000357103.4.exon08,NM_024551,NM_024551.exon08	chr12	+	1786898	1786949	1	1786935	1786957
GATGGGACAGTTTTCCATATCCTTGCTGTGGAGCTCTGGA	gene/ADIPOR2,ENST00000357103.4,ENST00000357103.4.exon08,NM_024551,NM_024551.exon08	chr12	+	1787061	1787101	1	1787050	1787077
						2	1787080	1787114
AAGGTGTAGGCTGGGGGATTGAGGTGGGGAATCATTTTAGCTGGTGTCAGCCCCTCTTCCCTTCCTCCATTGCACATG	gene/FKBP4,ENST00000001008.4,ENST00000001008.4.exon10,NM_002014,NM_002014.exon10	chr12	+	2803405	2803483	1	2803413	2803437
CGGTGTGGCTGATGATGTCTTCTGGTGTCATGG	gene/FKBP4,ENST00000001008.4,ENST00000001008.4.exon10,NM_002014,NM_002014.exon10	chr12	+	2803751	2803784	1	2803762	2803782
GCCGAGGCGCGGGCCGTGTGCCGCTGGGTG		chr12	-	3366134	3366164	1	3366092	3366162
CTATGTGCTCTGTACTGGAGGCTCTGTTCTGCCTCTTATCAG	gene/CCND2,ENST00000261254.3,ENST00000261254.3.exon05,NM_001759,NM_001759.exon05	chr12	+	4303844	4303886	1	4303813	4303867
CGCGGGATGCGGGGCGGGGCCTGGGGTTGC	gene/TNFRSF1A,ENST00000162749.2,ENST00000162749.2.intron09,ENST00000540022.1,ENST00000540022.1.intron08,NM_001065,NM_001065.intron09	chr12	-	6329654	6329684	1	6329654	6329684
TGTGGGGTGGGGGTGCAGGCGCTTCTCCTTTAGCTGTG	gene/TNFRSF1A,ENST00000162749.2,ENST00000162749.2.intron04,ENST00000366159.4,ENST00000366159.4.intron04,ENST00000437813.3,ENST00000437813.3.intron03,ENST00000540022.1,ENST00000540022.1.intron03,NM_001065,NM_001065.intron04	chr12	-	6333165	6333203	1	6333148	6333167
						2	6333182	6333205
TGAGAGGCAGAGAGGCACTGAGGGCTGGCTGCAGAG	gene/NCAPD2,ENST00000315579.5,ENST00000315579.5.intron26,ENST00000542492.1,ENST00000545962.1,ENST00000545962.1.intron25,NM_014865,NM_014865.intron26	chr12	+	6528857	6528893	1	6528857	6528881
CTAGACCTCCTTTTATTTGAAGGGGGCAAGGGCTGAGATGTGGTCCC	gene/ZNF384,ENST00000319770.3,ENST00000319770.3.exon09,ENST00000355772.4,ENST00000355772.4.exon09,ENST00000361959.3,ENST00000361959.3.exon11,ENST00000396795.1,ENST00000396795.1.exon09,ENST00000396799.2,ENST00000396801.3,ENST00000396801.3.exon11,NM_001039920,NM_001039920.exon09,NM_001135734,NM_001135734.exon11,NM_133476,NM_133476.exon10	chr12	-	6667103	6667150	1	6667119	6667139
TGGGTCCTGGGAATGCTGCTGCTTCAACCCCAGAGCCTAAGAATGGCAGC	gene/COPS7A,ENST00000229251.3,ENST00000229251.3.exon08,ENST00000534877.1,ENST00000534877.1.exon08,ENST00000534947.1,ENST00000534947.1.exon07,ENST00000538410.1,ENST00000538410.1.exon07,ENST00000539735.1,ENST00000539735.1.exon08,ENST00000542150.1,ENST00000543155.1,ENST00000543155.1.exon08,NM_001164093,NM_001164093.exon07,NM_001164094,NM_001164094.exon08,NM_001164095,NM_001164095.exon08,NM_016319,NM…	chr12	+	6731606	6731656	1	6731632	6731657
AGACACGGAGGACTGTTCGGGATTCAGACAGTGGACTGGAGCAGATGTCCATTGGGCATCACATCC	gene/MLF2,ENST00000203630.5,ENST00000203630.5.exon07,ENST00000435120.1,ENST00000435120.1.exon07,ENST00000539187.1,ENST00000539187.1.exon07,ENST00000542154.1,ENST00000542154.1.exon07,ENST00000564181.1,NM_005439,NM_005439.exon07,NR_026581,NR_026581.exon07	chr12	-	6749934	6750000	1	6749976	6750006
TCGGCGGCAGCTCTGCTGGTGCGGGGGCGGCGAGCCCGGGATCGAGCTACCGCGGCCGAGCGCGCCGGCCACCGCCTGCA	gene/PTMS,regulation/ENST00000309083.6,regulation/ENST00000389462.4,regulation/NM_002824,ENST00000309083.6,ENST00000309083.6.exon01,ENST00000389462.4,ENST00000389462.4.exon01,NM_002824,NM_002824.exon01	chr12	+	6766371	6766451	1	6766361	6766410
						2	6766417	6766470
GAGGGCGGGAGAGGCTGTGGGCTGCCCAGGTCTGATCCCTGACCCACTTGCCACCCGTGCCCTCAGT	gene/GNB3,ENST00000229264.3,ENST00000229264.3.exon10,ENST00000229264.3.intron09,ENST00000435982.2,ENST00000435982.2.exon09,ENST00000435982.2.intron08,NM_002075,NM_002075.exon10,NM_002075.intron09	chr12	+	6845519	6845586	1	6845518	6845540
						2	6845564	6845586
GGAAGCGGCCGGCGGTCTGCGCCCTGCGCGCCTCGGC	gene/SPSB2,regulation/ENST00000519357.1,regulation/ENST00000523102.1,regulation/ENST00000524270.1,regulation/NM_001146316,ENST00000519357.1,ENST00000519357.1.exon01,ENST00000524270.1,ENST00000524270.1.exon01,NM_032641,NM_032641.exon01	chr12	-	6873305	6873342	1	6873245	6873327
TAGTAGGCTTTCTGGCTTTTTACCGGAAAGCCCCTCTTATGATG	gene/C12orf57,gene/RNU7-1,regulation/ENST00000229281.5,regulation/NM_138425,repeat/U7,ENST00000458811.1,ENST00000458811.1.exon01,ENST00000537087.1,ENST00000537087.1.exon01,ENST00000542222.1,ENST00000542222.1.intron01	chr12	+	6943843	6943887	1	6943810	6943920
ATCTTCCAGTACAGTGTTGGATGGTCTAATTG	gene/MIR141,gene/U47924.27,498947_0_+_48,ENST00000384975.1,ENST00000384975.1.exon01,ENST00000384980.1,ENST00000537269.1,ENST00000537269.1.intron01,NR_029682,NR_029682.exon01,NR_029779,hsa-mir-141	chr12	+	6964113	6964145	1	6964113	6964199
TTCCCTGAACCCCTCTTGGATTAAGGAAGACTGAAGACTAGCCCCTTTTCTGGGGAATTACT	gene/PHB2,ENST00000399433.2,ENST00000440277.1,ENST00000535923.1,ENST00000535923.1.exon10,ENST00000542912.1,ENST00000542912.1.exon08,ENST00000546111.1,ENST00000546111.1.exon04,NM_001144831,NM_001144831.exon09,NM_007273,NM_007273.exon09	chr12	-	6965497	6965559	1	6965524	6965553
TTGCAGGGGTCGGAATTGAGGTCTTTGCTTAAT	gene/PHB2,ENST00000399433.2,ENST00000399433.2.intron07,ENST00000440277.1,ENST00000440277.1.intron06,ENST00000459155.1,ENST00000535923.1,ENST00000535923.1.intron07,ENST00000542912.1,ENST00000542912.1.intron07,ENST00000546111.1,ENST00000546111.1.intron02,NM_001144831,NM_001144831.intron07,NM_007273,NM_007273.intron07,NR_003010	chr12	-	6966531	6966564	1	6966541	6966563
AGCTCCTAACACTGTCTGGTAAAGATGGCT	gene/MIR141,gene/U47924.27,498947_0_+_48,ENST00000384975.1,ENST00000384975.1.exon01,ENST00000384980.1,ENST00000537269.1,ENST00000537269.1.intron01,NR_029682,NR_029682.exon01,NR_029779,hsa-mir-141	chr12	+	6964148	6964178	1	6964113	6964199
GCCCAGAATTACTGAACTGTTTTCAAG	gene/U47924.19,ENST00000564245.1,ENST00000564245.1.intron05	chr12	+	6979030	6979057	1	6979011	6979033
GTCTGTGCTGTGTGTGAAGCCAGACG	gene/NECAP1,ENST00000339754.5,ENST00000339754.5.exon01,NM_015509,NM_015509.exon01,NR_024260,NR_024260.exon01	chr12	+	8082311	8082337	1	8082333	8082353
CTTTACTTCAGAGCCCCGGCTTATTGTTATTAG	gene/EIF2S3L,ENST00000322446.3,ENST00000322446.3.exon01,ENST00000538173.1,ENST00000538173.1.exon01	chr12	+	10506648	10506681	1	10506643	10506696
CCCGGATAGCTCAGTCAGTAGAGCATCA	gene/BCL2L14,repeat/tRNA-Lys-AAA,ENST00000266434.4,ENST00000266434.4.intron01,ENST00000308721.5,ENST00000308721.5.intron01,ENST00000396367.1,ENST00000396367.1.intron01,ENST00000396369.1,ENST00000396369.1.intron01,ENST00000586576.1,ENST00000586576.1.intron03,ENST00000589718.1,ENST00000589718.1.intron02,NM_030766,NM_030766.intron01,NM_138722,NM_138722.intron01,NM_138723,NM_138723.intron01	chr12	+	12074291	12074319	1	12074286	12074320
TGCTTGAATTTTGCAGAGGTTGCAGAATCTGTTCACTGCAAC	gene/LRP6,repeat/AluSx1,ENST00000261349.4,ENST00000261349.4.intron03,ENST00000543091.1,ENST00000543091.1.intron03,NM_002336,NM_002336.intron03	chr12	-	12197980	12198022	1	12197984	12198030
ATGTTTCAGGAGGTTTGGGGGACTTGGTTTTAATGAGCTTCTGTCATTTAGGGCTTCTCTTGGCCATGGTCC	gene/DUSP16,NM_030640,NM_030640.exon07	chr12	-	12474672	12474744	1	12474691	12474715
TCTAAAAGCGTTGGATGTAGCATTATGCAATTAGGTTTTTCCTTATTTGC	gene/CDKN1B,ENST00000228872.4,ENST00000228872.4.exon03,ENST00000396340.1,ENST00000396340.1.exon02,ENST00000477087.1,NM_004064,NM_004064.exon03	chr12	+	12721213	12721263	1	12721191	12721214
GAGGTTCGGGGCCCGGCGCTGCGTTGGCGGGTTCGCCGCGGCGCCTAAGCCCCGACCTCCC		chr12	-	12717013	12717074	1	12717007	12717037
						2	12717053	12717075
TTCTACAGTCCGATAA		chr12	-	12769855	12769871	1	12769852	12769871
ACTGACAGGCATTATGACCTAACAGGAGG	gene/KIAA1467,ENST00000197268.8,ENST00000197268.8.exon13,NM_020853,NM_020853.exon13	chr12	+	13082349	13082378	1	13082345	13082367
						2	13082369	13082389
AAGACCGTCACGGCCATGGATGTGGTGTACGCGCT	gene/HIST4H4,regulation/ENST00000541592.1,ENST00000539745.1,ENST00000539745.1.exon01,NM_175054,NM_175054.exon01	chr12	-	14770812	14770847	1	14770792	14770812
						2	14770818	14770892
CGGGTGGGCGGGAGAGGGACC		chr12	+	15789587	15789608	1	15789575	15789601
GCACTTCAGACTATTTGTCGGAGCACGG	gene/MGST1,ENST00000010404.2,ENST00000010404.2.exon04,ENST00000396207.1,ENST00000396207.1.exon04,ENST00000396209.1,ENST00000396209.1.exon04,ENST00000396210.3,ENST00000396210.3.exon04,ENST00000535309.1,ENST00000535309.1.intron03,ENST00000540056.1,ENST00000540056.1.exon03,NM_020300,NM_020300.exon04,NM_145764,NM_145764.exon04,NM_145791,NM_145791.exon04,NM_145792,NM_145792.exon04	chr12	+	16363887	16363915	1	16363900	16363919
TGATGTCACAGCCTGAGCATACTCTGTGCATTAGGAA	gene/BCAT1,ENST00000261192.7,ENST00000261192.7.exon11,ENST00000342945.5,ENST00000342945.5.exon09,ENST00000538118.1,ENST00000538118.1.exon11,ENST00000539282.1,ENST00000539780.1,NM_001178091,NM_001178091.exon10,NM_001178092,NM_001178092.exon09,NM_001178093,NM_001178093.exon11,NM_001178094,NM_001178094.exon11,NM_005504,NM_005504.exon11	chr12	-	24817422	24817459	1	24817418	24817439
						2	24817447	24817466
ATTAATTACTAATTTCAGTTGAGACCTTCTAATTGGTTTTTACTGAAACATT	gene/KRAS,ENST00000256078.4,ENST00000311936.3,ENST00000311936.3.exon05,ENST00000557334.1,ENST00000557334.1.exon03,NM_004985,NM_004985.exon05,NM_033360,NM_033360.exon06	chr12	-	25209357	25209409	1	25209361	25209399
AAACTGAATACCTAAGATTTCTGTCTTGGG	gene/KRAS,ENST00000256078.4,ENST00000256078.4.exon06,ENST00000311936.3,ENST00000311936.3.exon05,ENST00000557334.1,ENST00000557334.1.exon03,NM_004985,NM_004985.exon05,NM_033360,NM_033360.exon06	chr12	-	25209532	25209562	1	25209562	25209607
TGTACAGATTTCTATTTATCCATAG	gene/BHLHE41,ENST00000242728.4,ENST00000242728.4.exon05,NM_030762,NM_030762.exon05	chr12	-	26121186	26121211	1	26121171	26121192
GGTCGGTTAGCTCAGTTGGTTAGAGCGTGGTGCTGA	gene/PPFIBP1,repeat/tRNA-Ile-ATT,ENST00000228425.6,ENST00000228425.6.intron04,ENST00000318304.8,ENST00000318304.8.intron04,ENST00000535047.1,ENST00000535047.1.intron04,ENST00000537927.1,ENST00000537927.1.intron02,ENST00000542629.1,ENST00000542629.1.intron04,NM_001198915,NM_001198915.intron02,NM_001198916,NM_001198916.intron04,NM_003622,NM_003622.intron04,NM_177444,NM_177444.intron04	chr12	+	27643042	27643078	1	27643036	27643062
TCCCCGCAGCCTCTCCGCCCGCCCGGGGCGCGCCGGCTCCGCCGCTT	gene/RP11-860B13.1,ENST00000545904.1,ENST00000545904.1.exon02	chr12	-	27779815	27779862	1	27779817	27779878
TCTTAGCTATTTTTCCAGCCTTTTTTGCAGTTACAAATGCTGGATAAATA	gene/KLHDC5,gene/KLHL42,ENST00000381271.2,ENST00000381271.2.exon03,NM_020782,NM_020782.exon03	chr12	+	27798784	27798834	1	27798817	27798838
ACATTCATTGGGTCTATTTGCCTAATGTTGACAATTAGATTCTTG	gene/KLHDC5,gene/KLHL42,ENST00000381271.2,ENST00000381271.2.exon03,NM_020782,NM_020782.exon03	chr12	+	27800232	27800277	1	27800273	27800294
CCCAGTCCGGTCTCTGCTTTTGGAGCGCGTGGGCTCTGCGA	regulation/ENST00000553075.1	chr12	-	29149434	29149475	1	29149412	29149459
GTGCTGTAGGGGGGAGGCAGGTGTTGCTCG	gene/DDX11,ENST00000228264.6,ENST00000228264.6.intron25,ENST00000251758.5,ENST00000251758.5.intron26,ENST00000350437.4,ENST00000350437.4.intron24,ENST00000407793.2,ENST00000407793.2.intron25,ENST00000542838.1,ENST00000542838.1.intron25,ENST00000545668.1,ENST00000545668.1.intron25,NM_004399,NM_004399.intron24,NM_030653,NM_030653.intron25,NM_152438,NM_152438.intron25	chr12	+	31103520	31103550	1	31103521	31103544
ATGGTGGAAAGTGTGATGGACCAAAATGCATAAGCTATATACTTC	gene/GXYLT1,ENST00000280876.6,ENST00000398675.3,ENST00000398675.3.exon08,NM_001099650,NM_001099650.exon07,NM_173601,NM_173601.exon08	chr12	-	42086874	42086919	1	42086900	42086923
CGGGCGGGTAGTCCTTCGGCTCCGG	gene/GXYLT1,regulation/ENST00000280876.6,ENST00000398675.3,ENST00000398675.3.exon01,NM_001099650,NM_001099650.exon01,NM_173601,NM_173601.exon01	chr12	-	42144829	42144854	1	42144812	42144840
GCCGGCGGGCGGTGCGGGGGTGGCCGCGGTG	gene/PPHLN1,repeat/GC_rich,ENST00000549190.1,ENST00000549190.1.exon01	chr12	+	42238455	42238486	1	42238454	42238543
CGCGGCTGCCTCGGGCGCCGGCGCCGCCTCTCCGCGCTGTTCCCCCGTTGCCCC	gene/PPHLN1,repeat/GC_rich,ENST00000549190.1,ENST00000549190.1.exon01	chr12	+	42238488	42238542	1	42238454	42238543
GATGTGACTCATTCCTGTCTGGAGGA	gene/ANO6,ENST00000320560.8,ENST00000320560.8.intron01,ENST00000423947.3,ENST00000423947.3.intron01,ENST00000425752.2,ENST00000425752.2.intron01,ENST00000426898.2,ENST00000426898.2.intron01,ENST00000435642.1,ENST00000435642.1.intron02,NM_001025356,NM_001025356.intron01,NM_001142679,NM_001142679.intron01,NM_001142680,NM_001142680.intron02,NM_001204803,NM_001204803.intron01	chr12	+	45233088	45233114	1	45233089	45233113
TAAACCTTTTCAGGCAGTGTTTAAATTCAGTGCATTGG	gene/SCAF11,ENST00000369367.3,ENST00000369367.3.exon04,ENST00000419565.2,ENST00000419565.2.exon04,NM_004719,NM_004719.exon04	chr12	-	45951663	45951701	1	45951680	45951700
TGAACAGTGCCAGTTCCACACTTTGGACTTAGAACTGTTCTCTA	gene/SLC38A1,ENST00000398637.5,ENST00000398637.5.exon17,NM_001077484,NM_001077484.exon17,NM_030674,NM_030674.exon17	chr12	-	46186296	46186340	1	46186287	46186310
						2	46186322	46186348
CTGAATCAGAGCATGCCCAATATTTGAGGTGGCTCTGATTTCCTGGCAGCT	gene/SLC38A1,ENST00000398637.5,ENST00000398637.5.exon17,ENST00000439706.1,ENST00000439706.1.exon18,ENST00000546893.1,ENST00000549049.1,ENST00000549049.1.exon16,NM_001077484,NM_001077484.exon17,NM_030674,NM_030674.exon17	chr12	-	46188371	46188422	1	46188371	46188433
TGGTTTTTGTTACGCATTCTTGTATTATATGTGACTAAATTTACAAACAAGAT	gene/SLC38A2,ENST00000256689.5,ENST00000256689.5.exon16,ENST00000551374.1,ENST00000551374.1.exon09,NM_018976,NM_018976.exon16	chr12	-	46359418	46359471	1	46359397	46359418
						2	46359452	46359472
TTTGCCCTTGAACTAAAAATGTTGTTTGGGGCAAG	gene/SLC38A2,ENST00000256689.5,ENST00000256689.5.exon16,ENST00000551374.1,ENST00000551374.1.exon09,NM_018976,NM_018976.exon16	chr12	-	46359490	46359525	1	46359481	46359500
						2	46359506	46359540
TTTTTTGACATTGCTTCCAGCAGTGGAAAATGGGCATTTGATGGCAATAGGCCAAAATTATT	gene/SLC38A2,ENST00000256689.5,ENST00000256689.5.exon16,ENST00000551374.1,ENST00000551374.1.exon09,NM_018976,NM_018976.exon16	chr12	-	46360067	46360129	1	46360049	46360091
						2	46360112	46360135
ACAAACTCTTAACTTTTATCAA	gene/SLC38A2,ENST00000256689.5,ENST00000256689.5.exon16,ENST00000551374.1,ENST00000551374.1.exon09,NM_018976,NM_018976.exon16	chr12	-	46360820	46360842	1	46360804	46360825
						2	46360829	46360862
TGTGCACTGGAGTCGGCTCTTCCAACT	gene/RAPGEF3,ENST00000171000.4,ENST00000171000.4.intron16,ENST00000389212.3,ENST00000389212.3.intron17,ENST00000395358.3,ENST00000395358.3.exon16,ENST00000405493.2,ENST00000405493.2.intron16,ENST00000449771.2,ENST00000449771.2.intron16,ENST00000548919.1,ENST00000548919.1.intron16,ENST00000549151.1,ENST00000549151.1.intron16,NM_001098531,NM_001098531.intron16,NM_001098532,NM_001098532.intron15,NM_…	chr12	-	47745667	47745694	1	47745672	47745703
GGAGCGCGGGGCGCCGGCTGCTCTGGCGGCTCCCG	gene/SLC48A1,regulation/ENST00000442218.2,repeat/GC_rich,ENST00000442218.2,ENST00000442218.2.exon01,ENST00000442892.2,ENST00000442892.2.intron02,ENST00000547002.1,ENST00000547002.1.intron03,NM_017842,NM_017842.exon01	chr12	+	47773188	47773223	1	47773210	47773241
ACATGGATTGGGGATTTGATAG	gene/TMEM106C,ENST00000256686.6,ENST00000256686.6.exon08,ENST00000429772.2,ENST00000429772.2.exon08,ENST00000449758.2,ENST00000449758.2.exon08,ENST00000549288.1,ENST00000550552.1,ENST00000552546.1,ENST00000552561.1,NM_001143841,NM_001143841.exon08,NM_001143842,NM_001143842.exon08,NM_001143843,NM_001143843.exon08,NM_024056,NM_024056.exon08	chr12	+	47968831	47968853	1	47968845	47968878
TTGGAATAGGGGATATCTCAGCATGTTGAGCCCTGTCTCTGGGGAGC	gene/PFKM,ENST00000312352.7,ENST00000312352.7.intron04,ENST00000340802.6,ENST00000340802.6.intron06,ENST00000359794.5,ENST00000359794.5.intron04,ENST00000395233.2,ENST00000395233.2.intron04,ENST00000547587.1,ENST00000547587.1.intron03,ENST00000551548.1,ENST00000551804.1,ENST00000551804.1.intron04,NM_000289,NM_000289.intron04,NM_001166686,NM_001166686.intron06,NM_001166687,NM_001166687.intron04,NM…	chr12	+	48132799	48132846	1	48132798	48132823
						2	48132843	48132867
ACATAAAGGAAGAGGCATGTATTTGACATGGTATTTTTCCCTTTCTTTATG	gene/CCNT1,gene/LOC144438,ENST00000261900.3,ENST00000261900.3.exon09,NM_001240,NM_001240.exon09,NR_024266,NR_024266.exon01	chr12	-	48692217	48692268	1	48692197	48692224
						2	48692252	48692273
CGCCGTCTGGTGCAGGTGTTCCAGTCGAAGCAGTTCCGTTCGGCCAAGCTG	gene/ADCY6,ENST00000307885.4,ENST00000307885.4.exon01,ENST00000357869.3,ENST00000357869.3.exon01,ENST00000550422.1,ENST00000550422.1.exon02,NM_015270,NM_015270.exon01,NM_020983,NM_020983.exon02	chr12	-	48783026	48783077	1	48783010	48783052
ACCATGCCTGGCCAATTCATTTCAATTTAAAATGTAGACCAGACGCGG	gene/ARF3,repeat/AluSx,ENST00000398092.4,ENST00000398092.4.intron04	chr12	-	48919803	48919851	1	48919794	48919817
CCTGCTGGGAGGGAGAGGGTGCTAGATGTATGCTCTTGATGCTCTCTCCCCCCA	gene/AC073610.5,gene/ARF3,gene/FKBP11,ENST00000398092.4,ENST00000398092.4.intron04,ENST00000444214.2,ENST00000444214.2.intron01,ENST00000453172.2,ENST00000453172.2.intron02,ENST00000537495.1,ENST00000537495.1.intron02,ENST00000550765.1,ENST00000550765.1.intron02,ENST00000552878.1,ENST00000552878.1.intron02,NM_001143781,NM_001143781.intron01,NM_001143782,NM_001143782.intron02,NM_016594,NM_016594.i…	chr12	-	48924649	48924703	1	48924649	48924722
TATATATACAATTATATGTTTATAT	gene/AC073610.5,gene/ARF3,ENST00000398092.4,ENST00000398092.4.intron04,ENST00000537495.1,ENST00000537495.1.intron02	chr12	-	48932185	48932210	1	48932187	48932208
ACGTGGCTGTCCTGTGGGCTCCTGTGTGTGCTGGCTGCGCCCTGAG	gene/AC073610.5,gene/ARF3,ENST00000256682.4,ENST00000256682.4.exon05,ENST00000398092.4,ENST00000398092.4.intron04,ENST00000537495.1,ENST00000537495.1.intron02,NM_001659,NM_001659.exon05	chr12	-	48937337	48937383	1	48937360	48937382
TCTAGATGACTGTTCCCAAGGAGATGCCACTCT	gene/AC073610.5,gene/ARF3,ENST00000256682.4,ENST00000256682.4.exon05,ENST00000398092.4,ENST00000398092.4.intron04,ENST00000447318.2,ENST00000537495.1,ENST00000537495.1.intron02,ENST00000541959.1,NM_001659,NM_001659.exon05	chr12	-	48938133	48938166	1	48938125	48938149
						2	48938152	48938169
GGTTGGCCCTTTTCTTTCCCAGTCACACCC	gene/MLL2,ENST00000301067.7,ENST00000301067.7.intron35,ENST00000549743.1,NM_003482,NM_003482.intron35	chr12	-	49034759	49034789	1	49034779	49034797
AATTTCAGCTTCAGCTTAACTGACAGACGTTAAAGCTTTCTGGTTAGATTGTTTTCACTTGGTGATCATGTCTTTTCCATGTGTACCTGTAATATTTTTCCATCATATCTCAAAGTAAA	gene/TUBA1B,ENST00000336023.5,ENST00000336023.5.exon04,NM_006082,NM_006082.exon04	chr12	-	49127797	49127916	1	49127782	49127841
						2	49127846	49127871
						3	49127873	49127914
AAGGAGAGGAATACTAATTATCCATTCCTTTT	gene/TUBA1B,ENST00000336023.5,ENST00000336023.5.exon04,NM_006082,NM_006082.exon04	chr12	-	49127942	49127974	1	49127925	49127944
GAGGAGATGACTCCTTCAACACCTTCTTCAGTGAGACGGGCGCTGG	gene/TUBA1B,ENST00000336023.5,ENST00000336023.5.exon02,NM_006082,NM_006082.exon02	chr12	-	49129549	49129595	1	49129525	49129549
ACCCGGTGTCTGCTCCTGTCGCCTTCGCCTCCTAATCC	gene/TUBA1B,ENST00000336023.5,ENST00000336023.5.exon01,NM_006082,NM_006082.exon01	chr12	-	49131309	49131347	1	49131266	49131395
CGTTACTTACCTCGACTCTTAGCTTGTCGGGGACGGTAACC	gene/TUBA1B,ENST00000336023.5,ENST00000336023.5.exon01,NM_006082,NM_006082.exon01	chr12	-	49131350	49131391	1	49131266	49131395
TCTGATCAGTTAATTTGTATGTAGCAGTGTATGCTCTCATATA	gene/TUBA1A,ENST00000295766.5,ENST00000301071.7,ENST00000301071.7.exon04,ENST00000546918.1,ENST00000550767.1,NM_006009,NM_006009.exon04	chr12	-	49184896	49184939	1	49184877	49184901
						2	49184912	49184938
GTTCTCTTACATCGACCGCCTAAGAGTCGCGCTGTAAG	gene/TUBA1A,regulation/ENST00000295766.5,regulation/ENST00000546918.1,ENST00000301071.7,ENST00000301071.7.exon01,ENST00000546918.1,ENST00000546918.1.exon01,NM_006009,NM_006009.exon01	chr12	-	49189038	49189076	1	49189021	49189080
ACCAGTCGGGTTACCGCTCTTCTCGGGGCCCGGTCCCTCGCGT		chr12	-	49367067	49367110	1	49367068	49367090
						2	49367109	49367130
AGGTCTATGCAAGTTTTGCCCTTTG	gene/TMBIM6,ENST00000267115.5,ENST00000267115.5.exon03,ENST00000395006.4,ENST00000395006.4.exon02,ENST00000423828.1,ENST00000423828.1.exon03,ENST00000547798.1,ENST00000547798.1.exon01,ENST00000549385.1,ENST00000549385.1.exon04,ENST00000552699.1,ENST00000552699.1.exon04,NM_001098576,NM_001098576.exon03,NM_003217,NM_003217.exon03	chr12	+	49753001	49753026	1	49752982	49753007
						2	49753016	49753035
ATCCTTCCCACTGCTTTCATGGGCACGGCAATG	gene/TMBIM6,ENST00000267115.5,ENST00000267115.5.exon06,ENST00000395006.4,ENST00000395006.4.exon05,ENST00000423828.1,ENST00000423828.1.exon06,ENST00000547798.1,ENST00000547798.1.exon04,ENST00000549385.1,ENST00000549385.1.exon07,ENST00000552699.1,ENST00000552699.1.exon07,NM_001098576,NM_001098576.exon06,NM_003217,NM_003217.exon06	chr12	+	49758383	49758416	1	49758385	49758418
ACTGCATTGATCTCTTCTTAGATTTCATTACTGTCTTCAGA	gene/TMBIM6,ENST00000267115.5,ENST00000267115.5.exon09,ENST00000395006.4,ENST00000395006.4.exon08,ENST00000423828.1,ENST00000423828.1.exon09,ENST00000547798.1,ENST00000547798.1.exon07,ENST00000549385.1,ENST00000549385.1.exon10,ENST00000552699.1,ENST00000552699.1.exon10,NM_001098576,NM_001098576.exon09,NM_003217,NM_003217.exon09	chr12	+	49761705	49761746	1	49761709	49761749
TATCCCCTTACTGAGCGGCCTCTACTAGGTGGCTGTGATTAAATGTCCCAAGCAAGGATAG	gene/TMBIM6,ENST00000267115.5,ENST00000267115.5.exon10,ENST00000395006.4,ENST00000395006.4.exon09,ENST00000423828.1,ENST00000423828.1.exon10,ENST00000547798.1,ENST00000547798.1.exon08,ENST00000549385.1,ENST00000549385.1.exon11,ENST00000552699.1,ENST00000552699.1.exon11,NM_001098576,NM_001098576.exon10,NM_003217,NM_003217.exon10	chr12	+	49763692	49763753	1	49763694	49763718
						2	49763733	49763751
TGGACAGTCCTAATGGGGATCTCCAGCTCCTTCCTGTGGG	gene/TMBIM6,ENST00000267115.5,ENST00000267115.5.exon10,ENST00000395006.4,ENST00000395006.4.exon09,ENST00000423828.1,ENST00000423828.1.exon10,ENST00000547798.1,ENST00000547798.1.exon08,ENST00000549385.1,ENST00000549385.1.exon11,ENST00000552699.1,ENST00000552699.1.exon11,NM_001098576,NM_001098576.exon10,NM_003217,NM_003217.exon10	chr12	+	49764162	49764202	1	49764152	49764196
TAACATCTCTTGAAGCCAAACTCCACCTTCTGTGCTTTTTGCTTGGGATAATGG	gene/TMBIM6,ENST00000267115.5,ENST00000267115.5.exon10,ENST00000395006.4,ENST00000395006.4.exon09,ENST00000423828.1,ENST00000423828.1.exon10,ENST00000547798.1,ENST00000547798.1.exon08,ENST00000549385.1,ENST00000549385.1.exon11,ENST00000552699.1,ENST00000552699.1.exon11,NM_001098576,NM_001098576.exon10,NM_003217,NM_003217.exon10	chr12	+	49764616	49764670	1	49764625	49764645
						2	49764665	49764707
TCACATAATATCAGCACTTTGTGCTG	gene/RACGAP1,ENST00000312377.5,ENST00000312377.5.exon17,ENST00000427314.2,ENST00000427314.2.exon19,ENST00000434422.1,ENST00000434422.1.exon18,ENST00000454520.2,ENST00000454520.2.exon17,ENST00000547905.1,ENST00000548961.1,ENST00000548961.1.intron02,ENST00000551016.1,ENST00000551016.1.exon16,NM_001126103,NM_001126103.exon19,NM_001126104,NM_001126104.exon17,NM_013277,NM_013277.exon19	chr12	-	49990060	49990086	1	49990066	49990090
CCCTGGCCGCCTCCTGGCTGGAACCATG	gene/SMARCD1,ENST00000381513.4,ENST00000381513.4.exon12,ENST00000394963.4,ENST00000394963.4.exon13,ENST00000548573.1,ENST00000549526.1,NM_003076,NM_003076.exon13,NM_139071,NM_139071.exon12	chr12	+	50100474	50100502	1	50100500	50100517
CCGGGGTTGGGGCACAATTGTGGACTGGGGCCATGAGGCCTTCC	gene/CERS5,ENST00000317551.6,ENST00000317551.6.exon10,ENST00000422340.2,ENST00000551005.1,ENST00000551005.1.exon08,NM_147190,NM_147190.exon10	chr12	-	50130237	50130281	1	50130268	50130287
CCGACGGCTACGGTTACCCCCGCGGCCGGCACATCCTCTCGGTGT	gene/CERS5,ENST00000317551.6,ENST00000317551.6.exon01,ENST00000422340.2,ENST00000422340.2.exon01,ENST00000547852.1,ENST00000547852.1.exon01,NM_147190,NM_147190.exon01	chr12	-	50167146	50167191	1	50167146	50167169
						2	50167183	50167207
ACTGTTTAAAAGTTTGATACTTTTAAATAG	gene/ATF1,ENST00000262053.3,ENST00000262053.3.exon07,ENST00000539132.1,NM_005171,NM_005171.exon07	chr12	+	50820451	50820481	1	50820449	50820475
TGACAGGAACCTATTCTGGCCAGTTTGT	gene/SLC11A2,ENST00000262051.7,ENST00000262051.7.exon12,ENST00000262052.5,ENST00000262052.5.exon12,ENST00000394904.3,ENST00000394904.3.exon12,ENST00000541174.2,ENST00000541174.2.exon12,ENST00000545993.2,ENST00000545993.2.exon11,ENST00000546743.1,ENST00000546743.1.exon12,ENST00000547198.1,ENST00000547198.1.exon12,ENST00000547688.1,ENST00000547688.1.exon13,NM_000617,NM_000617.exon12,NM_001174125,NM…	chr12	-	50992816	50992844	1	50992834	50992863
CGGGCGCGGGGAGCGCTCCAAGATGGCGCCCACCGCAGTCCCGCCCGCCGC	gene/SCN8A,regulation/ENST00000354534.5,regulation/NM_014191,ENST00000354534.5,ENST00000354534.5.exon01,ENST00000546961.1,ENST00000546961.1.intron01,ENST00000550891.1,ENST00000550891.1.intron01,NM_014191,NM_014191.exon01	chr12	+	51591225	51591276	1	51591220	51591242
						2	51591248	51591280
ACCGGGACCCGCCGCGAGACGCTGGCTGGCT		chr12	-	51590756	51590787	1	51590762	51590788
AGCGGCCCAGCAGCGCTTTGCCCGCGCCCCGCGGCCCA	ENST00000562343.2	chr12	+	51821083	51821121	1	51821053	51821123
CACAGAGGTTAGGGTGTGGGCTCTGGAGCATGGA	repeat/MIR	chr12	-	51908847	51908881	1	51908822	51908849
						2	51908856	51908879
TCCCGGTTGGTGCAGCGGGTGCAGAGGCTGGCTGGCCGGAGCGAGGCG	gene/ZNF740,ENST00000416904.3,ENST00000416904.3.intron01,NM_001004304,NM_001004304.intron01	chr12	+	53181116	53181164	1	53181091	53181169
CTGCACTTCGCCTCCTTTTTGAGGAAGAATAAG	gene/ZNF740,ENST00000416904.3,ENST00000416904.3.exon07,ENST00000551514.1,ENST00000551514.1.intron01,NM_001004304,NM_001004304.exon07	chr12	+	53188125	53188158	1	53188133	53188180
GGAGTGTTTGCTGCCATGTACTCTTACAG	gene/ZNF740,ENST00000416904.3,ENST00000416904.3.exon07,ENST00000551514.1,NM_001004304,NM_001004304.exon07	chr12	+	53189580	53189609	1	53189606	53189673
TGCGGTTGCTTCTCCTGGCCTGGCCTCGC		chr12	-	53251949	53251978	1	53251943	53251980
AGCGCCTCTTTTCCTTCAGGGCTTTGGAATCTGGCCACTTCCCCCAG	gene/ESPL1,ENST00000257934.4,ENST00000257934.4.exon22,ENST00000552462.1,ENST00000552462.1.exon22,NM_012291,NM_012291.exon22	chr12	+	53289501	53289548	1	53289524	53289542
CCTGGGGTGGGTCGGGAAGGGGCGACCAT		chr12	-	53251985	53252014	1	53251990	53252051
ATGTTCTTGGGTGGTTCCTAAGGGAAAGG	gene/SP1,ENST00000327443.4,ENST00000426431.2,ENST00000426431.2.exon06,NM_001251825,NM_001251825.exon06,NM_003109,NM_003109.exon06,NM_138473,NM_138473.exon06	chr12	+	53412614	53412643	1	53412601	53412620
CCCCTGGTGAAGTTACTGGGTGAGCGCGCCGGGCCTGGAC	regulation/ENST00000550286.1	chr12	-	53324839	53324879	1	53324838	53324868
AACTGCTCTTGAACATTGTGGACAAGGGCAGG	gene/SP1,ENST00000426431.2,ENST00000426431.2.exon06,NM_001251825,NM_001251825.exon06,NM_003109,NM_003109.exon06,NM_138473,NM_138473.exon06	chr12	+	53415814	53415846	1	53415824	53415849
CACCGGTGTGATTGAAGGTGGATTAAATGTCACTCTCACCATCCGGCTACTTATGCATG	gene/PCBP2,gene/RP11-793H13.8,ENST00000359282.5,ENST00000359282.5.exon02,ENST00000359462.5,ENST00000359462.5.exon02,ENST00000437231.1,ENST00000437231.1.exon02,ENST00000439930.3,ENST00000439930.3.exon01,ENST00000447282.1,ENST00000447282.1.exon02,ENST00000455667.3,ENST00000455667.3.exon01,ENST00000541275.1,ENST00000541275.1.exon04,ENST00000546463.1,ENST00000546463.1.exon02,ENST00000547717.1,ENST000…	chr12	+	53454805	53454864	1	53454801	53454857
ACAGCTGCCAGTAGACCCCCGGTCACCCTG	gene/PCBP2,gene/RP11-793H13.8,ENST00000359282.5,ENST00000359282.5.exon06,ENST00000359462.5,ENST00000359462.5.exon06,ENST00000437231.1,ENST00000437231.1.exon06,ENST00000439930.3,ENST00000439930.3.exon05,ENST00000447282.1,ENST00000447282.1.exon06,ENST00000455667.3,ENST00000455667.3.exon05,ENST00000541275.1,ENST00000541275.1.exon08,ENST00000546463.1,ENST00000546463.1.exon06,ENST00000547717.1,ENST000…	chr12	+	53459298	53459328	1	53459293	53459310
						2	53459312	53459350
CAGTGCGAGCTTTCCCCACACCACCCCGTC	gene/PCBP2,gene/RP11-793H13.8,ENST00000359282.5,ENST00000359282.5.intron08,ENST00000359462.5,ENST00000359462.5.exon09,ENST00000437231.1,ENST00000437231.1.intron08,ENST00000439930.3,ENST00000439930.3.exon08,ENST00000447282.1,ENST00000447282.1.intron08,ENST00000455667.3,ENST00000455667.3.intron07,ENST00000541275.1,ENST00000541275.1.exon11,ENST00000546463.1,ENST00000546463.1.exon09,ENST00000547717.1…	chr12	+	53464782	53464812	1	53464784	53464820
TGAGATCCATATTTAGTTTTATAAGCTTCTCCCTG	gene/PCBP2,ENST00000359282.5,ENST00000359282.5.exon14,ENST00000359462.5,ENST00000359462.5.exon15,ENST00000437231.1,ENST00000437231.1.exon13,ENST00000439930.3,ENST00000447282.1,ENST00000447282.1.exon14,ENST00000455667.3,ENST00000455667.3.exon12,ENST00000546463.1,ENST00000546463.1.exon15,ENST00000548933.1,ENST00000549863.1,ENST00000549863.1.exon13,ENST00000552296.2,ENST00000552819.1,ENST00000552819…	chr12	+	53479635	53479670	1	53479621	53479640
						2	53479646	53479666
TGGTGGGTAAGAACACAGGTTCTGGGTTACACAGACCTGGGTT	repeat/MIR	chr12	+	53497020	53497063	1	53497017	53497042
						2	53497056	53497078
ACTGGAACACTGGGCTTTATGCCCCCAC	gene/TARBP2,ENST00000266987.2,ENST00000266987.2.intron01,ENST00000394357.2,ENST00000394357.2.exon01,ENST00000456234.2,ENST00000456234.2.intron01,ENST00000549028.1,ENST00000549028.1.exon01,ENST00000552857.1,ENST00000552857.1.intron01,NM_004178,NM_004178.intron01,NM_134323,NM_134323.intron01,NM_134324,NM_134324.exon01	chr12	+	53501666	53501694	1	53501662	53501681
GTATGGTGGGTGTCCTGAATTCGTTCATGTGAATACAGGACTCAG	gene/ATF7,ENST00000328463.7,ENST00000328463.7.exon11,ENST00000415113.1,ENST00000415113.1.exon12,ENST00000420353.2,ENST00000420353.2.exon12,ENST00000456903.4,ENST00000456903.4.exon12,ENST00000548446.2,ENST00000548446.2.intron12,ENST00000591834.1,ENST00000591834.1.intron11,NM_001130059,NM_001130059.exon11,NM_001130060,NM_001130060.exon12,NM_006856,NM_006856.exon12	chr12	-	53514274	53514319	1	53514260	53514283
						2	53514296	53514336
AGGTAGTTTCATGTTGTTGGGATTGAGTTTTGAACTCGGCAACAAGAAACTGCCTGAGT	gene/MIR196A2,537999_0_+_173,ENST00000385189.1,ENST00000385189.1.exon01,NR_029617,NR_029617.exon01,hsa-mir-196a-2	chr12	+	53991762	53991821	1	53991738	53991828
GGGGTCCCCGGTGCTCGGATCTCGAGGGTGCTTATTGTTCGGTCCGAGCCTGGGTCTCCCTCTTC	gene/HOXC4,gene/HOXC5,gene/MIR615,ENST00000303406.4,ENST00000303406.4.intron01,ENST00000312492.2,ENST00000312492.2.intron01,ENST00000384839.1,ENST00000384839.1.exon01,ENST00000512206.1,ENST00000512206.1.intron01,NM_014620,NM_014620.intron01,NM_018953,NM_018953.intron01,NR_003084,NR_003084.intron01,NR_030753,NR_030753.exon01,hsa-mir-615	chr12	+	54033967	54034032	1	54033947	54034032
ATTCTAAACGAGGGCTGGTGGTGAGTTTGGTGTTTGTCTC	gene/CBX5,ENST00000209875.4,ENST00000209875.4.exon05,NM_001127321,NM_001127321.exon05,NM_001127322,NM_001127322.exon05,NM_012117,NM_012117.exon05	chr12	-	54233391	54233431	1	54233431	54233453
AACATATTCCTCATGGACACTTTACCA	gene/CBX5,ENST00000209875.4,ENST00000209875.4.exon05,NM_001127321,NM_001127321.exon05,NM_001127322,NM_001127322.exon05,NM_012117,NM_012117.exon05	chr12	-	54235821	54235848	1	54235829	54235850
CCATCCCTGCCCTCAAATAACTTTCATACTGGTGTATGAT	gene/CBX5,ENST00000209875.4,ENST00000209875.4.exon05,NM_001127321,NM_001127321.exon05,NM_001127322,NM_001127322.exon05,NM_012117,NM_012117.exon05	chr12	-	54236292	54236332	1	54236292	54236314
GTCATTATTTGTTTGCTCTCATGGAGCACTTTCAGTAATACAA	gene/CBX5,ENST00000209875.4,ENST00000209875.4.exon05,NM_001127321,NM_001127321.exon05,NM_001127322,NM_001127322.exon05,NM_012117,NM_012117.exon05	chr12	-	54237831	54237874	1	54237845	54237885
CCTGAGGAGGTGATATGGGTCTCTTGATTTGCA	gene/CBX5,ENST00000209875.4,ENST00000209875.4.exon05,NM_001127321,NM_001127321.exon05,NM_001127322,NM_001127322.exon05,NM_012117,NM_012117.exon05	chr12	-	54239449	54239482	1	54239446	54239488
AGAAACTCATCTGTCCAAGTTCGTGGCAGAAAG	gene/HNRNPA1,gene/RP11-968A15.8,ENST00000546500.1,ENST00000546500.1.exon10,ENST00000551803.1,ENST00000551803.1.exon02,ENST00000553061.1,ENST00000553061.1.intron01	chr12	+	54286699	54286732	1	54286707	54286725
AAGTTCTGTTATACACTCAGGCTGTGGCTCTCTGAAAGTCAGTGCATCACAGAACTTTGTC	gene/COPZ1,gene/MIR148B,gene/RP11-968A15.8,ENST00000262061.2,ENST00000262061.2.intron01,ENST00000362252.1,ENST00000362252.1.exon01,ENST00000416254.2,ENST00000416254.2.intron01,ENST00000455864.2,ENST00000455864.2.intron01,ENST00000548281.1,ENST00000548281.1.intron01,ENST00000548753.1,ENST00000548753.1.intron01,ENST00000549043.1,ENST00000549043.1.intron01,ENST00000549116.1,ENST00000549116.1.intron0…	chr12	+	54337239	54337300	1	54337219	54337301
TTGGGAAGAAAAGTTTCTACTCAGAACTGGGGAAGGAGTGGAACTTATGACTTGGGCCTCTAGGCTGTCTCTGTCCCCTCAG	gene/COPZ1,ENST00000262061.2,ENST00000262061.2.exon09,ENST00000416254.2,ENST00000455864.2,ENST00000548281.1,ENST00000548753.1,ENST00000549043.1,ENST00000549116.1,ENST00000551779.1,ENST00000552218.1,ENST00000552362.1,ENST00000553231.1,NM_016057,NM_016057.exon09	chr12	+	54351334	54351416	1	54351357	54351392
						2	54351407	54351427
TTGGGGTTTGGATTTCCCCAGGAAGATGGAGAATG	gene/COPZ1,ENST00000262061.2,ENST00000262061.2.exon09,ENST00000416254.2,ENST00000455864.2,ENST00000548281.1,ENST00000548753.1,ENST00000549043.1,ENST00000549116.1,ENST00000551779.1,ENST00000552218.1,ENST00000552362.1,NM_016057,NM_016057.exon09	chr12	+	54351561	54351596	1	54351576	54351600
AGTGGGGGCCAAGTATAGGGTAGAAA	gene/ITGA5,ENST00000293379.4,ENST00000293379.4.intron28,NM_002205,NM_002205.intron28	chr12	-	54397530	54397556	1	54397530	54397556
CTGGAGGGAGGGAGGAAGGGCCTTATTGGACTGAATCTGAAG	gene/ITGA5,ENST00000293379.4,ENST00000293379.4.intron03,NM_002205,NM_002205.intron03	chr12	-	54409376	54409418	1	54409353	54409376
						2	54409393	54409419
GTGGCCGGAAAGGGACTGAGGC	gene/RPS26,ENST00000356464.5,ENST00000356464.5.intron01,ENST00000552361.1,ENST00000552361.1.intron02,NM_001029,NM_001029.intron01	chr12	+	56042355	56042377	1	56042355	56042379
TGGGGGTGCAGGACAGAGGTGAAGCTGTGGGGCTAACTCAAC	gene/RP11-977G19.5,gene/SMARCC2,ENST00000267064.4,ENST00000267064.4.intron23,ENST00000347471.4,ENST00000347471.4.intron24,ENST00000394023.3,ENST00000394023.3.intron24,ENST00000550164.1,ENST00000550164.1.intron24,ENST00000553176.1,ENST00000553176.1.intron01,NM_001130420,NM_001130420.intron24,NM_003075,NM_003075.intron23,NM_139067,NM_139067.intron24	chr12	-	56169711	56169753	1	56169695	56169717
						2	56169730	56169751
GTCACGGTGGCCGAGTGGTTAAGGCGTTGGACTCGAAATCCAATGGGGTTTCCCCGCACAGGTTCGAATCCTGTTCGTGACGGGTTTTT	repeat/tRNA-Ser-TCG,chr12.tRNA2-SerCGA	chr12	+	56190363	56190452	1	56190336	56190457
CAGTGGTTCTCTCAGCAACAGACATGTCCAGTGGACCGTAGTGT	gene/RNF41,541458_0_-_107,ENST00000345093.4,ENST00000345093.4.exon04,ENST00000394013.2,ENST00000394013.2.exon05,ENST00000552244.1,ENST00000552244.1.exon03,ENST00000552656.1,ENST00000552656.1.exon04,NM_001242826,NM_001242826.exon04,NM_005785,NM_005785.exon04,NM_194358,NM_194358.exon05,NM_194359,NM_194359.exon04,NR_040053,NR_040053.exon05	chr12	-	56210482	56210526	1	56210526	56210541
TATTCTGAGGTTCCTAACTTCAGTGAGC	gene/NABP2,gene/OBFC2B,ENST00000267023.4,ENST00000267023.4.exon05,ENST00000341463.5,ENST00000341463.5.exon05,ENST00000380198.2,ENST00000380198.2.exon04,NM_024068,NM_024068.exon05	chr12	+	56226191	56226219	1	56226193	56226219
ATATCTAATTCTATTTATTTAGAAAAA	gene/ANKRD52,ENST00000267116.7,ENST00000267116.7.exon28,ENST00000548241.1,ENST00000548241.1.intron05,NM_173595,NM_173595.exon28	chr12	-	56243080	56243107	1	56243070	56243106
CTTCAGGGCTTGGGGGAGGCTGGCTAGGATACA	gene/ANKRD52,ENST00000267116.7,ENST00000267116.7.intron27,ENST00000548241.1,ENST00000548241.1.intron04,NM_173595,NM_173595.intron27	chr12	-	56243429	56243462	1	56243437	56243462
TTGCCCATCATACGCATGGTCCTGGAGGATGACCAG	gene/CS,ENST00000351328.3,ENST00000351328.3.exon11,ENST00000542324.2,ENST00000542324.2.exon12,ENST00000548567.1,ENST00000548567.1.exon12,NM_004077,NM_004077.exon11	chr12	-	56272837	56272873	1	56272827	56272867
TCAACCCGTCGGCGCGGCCTCTGGTGCAGCGGCGGC	gene/CNPY2,gene/CS,ENST00000351328.3,ENST00000351328.3.exon01,ENST00000542324.2,ENST00000542324.2.exon01,ENST00000548567.1,ENST00000548567.1.exon01,ENST00000549318.1,ENST00000549318.1.intron06,NM_004077,NM_004077.exon01	chr12	-	56300268	56300304	1	56300276	56300304
CCGCCTCGCTCTTCGCGCAGGCGGG	gene/TIMELESS,regulation/ENST00000229201.4,regulation/ENST00000553532.1,regulation/ENST00000554616.1,regulation/NM_003920,ENST00000229201.4,ENST00000229201.4.exon01,ENST00000257979.4,NM_003920,NM_003920.exon01,NM_012064	chr12	-	56449403	56449428	1	56449397	56449419
AATCTTAAGCTTCTACGGGAGAGTGGTAGAACTGG	gene/BAZ2A,ENST00000179765.5,ENST00000179765.5.exon30,ENST00000379441.3,ENST00000379441.3.exon30,ENST00000551812.1,ENST00000551812.1.exon29,NM_013449,NM_013449.exon29	chr12	-	56597298	56597333	1	56597304	56597323
CGGACTACGCCATGTTGGGGTTTGTGGGTCGGGTGGCC	gene/ATP5B,regulation/ENST00000384304.1,regulation/ENST00000552919.1,regulation/NR_002737,ENST00000262030.3,ENST00000262030.3.exon01,ENST00000552919.1,ENST00000552919.1.exon01,NM_001686,NM_001686.exon01	chr12	-	56645936	56645974	1	56645897	56645938
						2	56645940	56645986
CTCTTTCCGCGCGGTGCATTCTGGGGCCCGA	gene/PTGES3,regulation/ENST00000436399.2,regulation/ENST00000537473.1,ENST00000262033.6,ENST00000262033.6.exon01,ENST00000414274.3,ENST00000414274.3.exon01,ENST00000436399.2,ENST00000436399.2.exon01,ENST00000448157.2,ENST00000448157.2.exon01,ENST00000456859.2,ENST00000456859.2.exon01,NM_006601,NM_006601.exon01	chr12	-	56688160	56688191	1	56688119	56688161
						2	56688164	56688184
ATTTATCCCAGCAAGCACAACTAGCAGCT	gene/NACA,ENST00000356769.3,ENST00000356769.3.exon06,ENST00000393891.4,ENST00000393891.4.exon06,ENST00000454682.1,ENST00000454682.1.exon07,ENST00000546392.1,ENST00000546392.1.exon06,ENST00000548563.1,ENST00000548563.1.exon06,ENST00000550952.1,ENST00000550952.1.exon09,ENST00000551793.1,ENST00000552540.1,ENST00000552540.1.exon06,NM_001113202,NM_001113202.exon06,NM_001113203,NM_001113203.exon09,NR_0…	chr12	-	56713154	56713183	1	56713161	56713182
ACCTGAGATGTATGCTGCCTGTTATTGCAGTAGCATTAGTTTCAGATTCTTTT	gene/TMEM194A,ENST00000300128.4,ENST00000300128.4.exon09,ENST00000379391.3,ENST00000379391.3.exon08,NM_001130963,NM_001130963.exon09,NM_015257,NM_015257.exon08	chr12	-	57058556	57058609	1	57058562	57058579
						2	57058590	57058610
TCCTATTTGCCTTTAGGAACATGCCTGTAGGCTCTTCTGCAGGT	gene/TMEM194A,ENST00000300128.4,ENST00000300128.4.exon09,ENST00000379391.3,ENST00000379391.3.exon08,NM_001130963,NM_001130963.exon09,NM_015257,NM_015257.exon08	chr12	-	57059137	57059181	1	57059175	57059194
GGGCCTCGCTCCCTGTGCGTCCTGCGGGGGCGGAGGCGCGGAGAGGCGGC	gene/NAB2,regulation/ENST00000342556.6,regulation/ENST00000357680.4,regulation/ENST00000554718.1,ENST00000300131.3,ENST00000300131.3.exon01,NM_005967,NM_005967.exon01,TCONS_00020445	chr12	+	57089028	57089078	1	57089017	57089082
TGGGCGGGGGCAGGTGTGTGGTGGGTGGTGGCCTGCGGTGAGCAGGGCCCTC	gene/LRP1,gene/MIR1228,ENST00000243077.3,ENST00000243077.3.intron49,ENST00000408438.1,ENST00000408438.1.exon01,NM_002332,NM_002332.intron49,NR_031597,NR_031597.exon01,hsa-mir-1228	chr12	+	57194504	57194556	1	57194503	57194530
						2	57194551	57194576
GTGGAGTTGAAGGGAGTGGTTAAGTCCGGGG	gene/SHMT2,ENST00000328923.3,ENST00000328923.3.intron04,ENST00000393827.4,ENST00000393827.4.intron03,ENST00000414700.3,ENST00000414700.3.intron04,ENST00000449049.3,ENST00000449049.3.intron04,ENST00000553474.1,ENST00000553474.1.intron04,ENST00000554600.1,ENST00000554600.1.intron04,ENST00000557487.1,ENST00000557487.1.intron04,NM_001166356,NM_001166356.intron04,NM_001166357,NM_001166357.intron04,NM_…	chr12	+	57232138	57232169	1	57232136	57232168
TGGCAGACATGGCCCACATCAGTGGCCTG	gene/SHMT2,ENST00000328923.3,ENST00000328923.3.exon07,ENST00000393827.4,ENST00000393827.4.exon06,ENST00000414700.3,ENST00000414700.3.exon07,ENST00000449049.3,ENST00000449049.3.exon07,ENST00000553474.1,ENST00000553474.1.exon07,ENST00000554600.1,ENST00000557487.1,ENST00000557487.1.exon07,NM_001166356,NM_001166356.exon07,NM_001166357,NM_001166357.exon07,NM_001166358,NM_001166358.exon07,NM_001166359,…	chr12	+	57232731	57232760	1	57232720	57232740
						2	57232757	57232778
ATCAACTTTGCCGTGTTCCCATCCCTGCAGGGG	gene/SHMT2,ENST00000328923.3,ENST00000328923.3.exon08,ENST00000393827.4,ENST00000393827.4.exon07,ENST00000414700.3,ENST00000414700.3.exon08,ENST00000449049.3,ENST00000449049.3.exon08,ENST00000553474.1,ENST00000553474.1.exon08,ENST00000554600.1,ENST00000557487.1,ENST00000557487.1.exon08,NM_001166356,NM_001166356.exon08,NM_001166357,NM_001166357.exon08,NM_001166358,NM_001166358.exon08,NM_001166359,…	chr12	+	57233264	57233297	1	57233285	57233306
AGGCCTGCACCCCCATGTTCCGGGAGTACTCCCTGCAGGTTCTGAAGAATGCTCGGGCCATGGCAGATGCCCTGCTAGAGCG	gene/SHMT2,ENST00000328923.3,ENST00000328923.3.exon09,ENST00000328923.3.intron08,ENST00000393827.4,ENST00000393827.4.exon08,ENST00000393827.4.intron07,ENST00000414700.3,ENST00000414700.3.exon09,ENST00000414700.3.intron08,ENST00000449049.3,ENST00000449049.3.exon09,ENST00000449049.3.intron08,ENST00000553474.1,ENST00000553474.1.exon09,ENST00000553474.1.intron08,ENST00000554600.1,ENST00000557487.1,EN…	chr12	+	57233560	57233642	1	57233580	57233603
CCTTCCCCATGCCTGGTTTTGATGAGCATTGAAGGCACCTGGGAAATGAGGCCCACAGACTCAAAGTTACTCTCCTTCCCCCTACCTG	gene/SHMT2,ENST00000328923.3,ENST00000328923.3.exon12,ENST00000393827.4,ENST00000393827.4.exon11,ENST00000414700.3,ENST00000414700.3.exon12,ENST00000449049.3,ENST00000449049.3.exon12,ENST00000553474.1,ENST00000553474.1.exon12,ENST00000557487.1,ENST00000557487.1.exon12,NM_001166356,NM_001166356.exon12,NM_001166357,NM_001166357.exon12,NM_001166358,NM_001166358.exon12,NM_001166359,NM_001166359.exon1…	chr12	+	57234329	57234417	1	57234357	57234379
CAGTAGCAGGCAGGGGTGGGTAGG	gene/SHMT2,ENST00000328923.3,ENST00000328923.3.exon12,ENST00000393827.4,ENST00000393827.4.exon11,ENST00000414700.3,ENST00000414700.3.exon12,ENST00000449049.3,ENST00000449049.3.exon12,ENST00000553474.1,ENST00000557487.1,ENST00000557487.1.exon12,NM_001166356,NM_001166356.exon12,NM_001166357,NM_001166357.exon12,NM_001166358,NM_001166358.exon12,NM_001166359,NM_001166359.exon12,NM_005412,NM_005412.exo…	chr12	+	57234661	57234685	1	57234683	57234736
TCCTGGCCCTCTTCTCTCTGGCCAGTTGGGGC	gene/MBD6,ENST00000355673.3,ENST00000355673.3.exon09,ENST00000431731.2,ENST00000431731.2.exon09,NM_052897,NM_052897.exon09	chr12	+	57527902	57527934	1	57527920	57527942
TGTGGGTGGGCAGAAGTCTGTTTTCTTCAT	gene/CDK4,ENST00000257904.6,ENST00000257904.6.intron07,ENST00000312990.6,ENST00000312990.6.intron06,ENST00000540325.1,ENST00000540325.1.intron06,ENST00000549606.1,ENST00000549606.1.intron03,ENST00000551888.1,NM_000075,NM_000075.intron07,hsa-mir-6759	chr12	-	57748646	57748676	1	57748654	57748680
GTGGCTTTACTGAGGCGACTGGAGGCTTTTGAGCATCCCAATGTTGTCC	gene/CDK4,ENST00000257904.6,ENST00000257904.6.exon02,ENST00000312990.6,ENST00000312990.6.exon02,ENST00000540325.1,ENST00000540325.1.exon02,ENST00000549606.1,ENST00000549606.1.intron01,ENST00000551888.1,ENST00000551888.1.exon02,NM_000075,NM_000075.exon02	chr12	-	57751500	57751549	1	57751499	57751521
CAAGGATAAAGGAAGGGTATGCCTTTGGGTACTCCAGGCACACAC	gene/CTDSP2,ENST00000398073.2,ENST00000398073.2.exon08,ENST00000547701.1,ENST00000548823.1,ENST00000548823.1.exon04,NM_005730,NM_005730.exon08	chr12	-	57823113	57823158	1	57823130	57823152
GAGGTAGTAGTTTGTGCTGTTGGTCGGGTTG	gene/MIRLET7I,gene/RP11-631N16.2,548279_0_+_133,ENST00000362309.1,ENST00000362309.1.exon01,ENST00000550290.1,ENST00000550290.1.intron01,NR_029661,NR_029661.exon01,hsa-let-7i	chr12	+	62603691	62603722	1	62603652	62603738
AGATAACTGCGCAAGCTACTGCCTTGCT	gene/MIRLET7I,gene/RP11-631N16.2,548279_0_+_133,ENST00000362309.1,ENST00000362309.1.exon01,ENST00000550290.1,ENST00000550290.1.intron01,NR_029661,NR_029661.exon01,hsa-let-7i	chr12	+	62603740	62603768	1	62603742	62603769
GGTGACACCTAATGGATTCTTTTTGAAATTCCAAGG	gene/RASSF3,ENST00000542104.1,ENST00000542104.1.exon05,NM_178169,NM_178169.exon05,NR_040718,NR_040718.exon04	chr12	+	64696536	64696572	1	64696569	64696589
GAGCCTGTCCGCTATGCGGCTCCTGCCTCTAGCCCCAGGTCGGCTCCGGCG	gene/GNS,ENST00000258145.3,ENST00000258145.3.exon01,ENST00000542058.1,ENST00000542058.1.exon01,ENST00000543646.1,ENST00000543646.1.exon01,NM_002076,NM_002076.exon01	chr12	-	64759238	64759289	1	64759260	64759276
TACACAAGGACTTCCTATATTTAAGGGGTTAAAGATGGTC	gene/DYRK2,ENST00000344096.3,ENST00000344096.3.exon03,NM_003583,NM_003583.exon02,NM_006482,NM_006482.exon03	chr12	+	67661722	67661762	1	67661753	67661774
CTCAGCTCAACTGCTACAGTTCTGTCTAGGCAGTGGCTTGGGTTTTTATCGAGCAACAACTTAGACACG	gene/DYRK2,ENST00000344096.3,ENST00000344096.3.exon03,NM_003583,NM_003583.exon02,NM_006482,NM_006482.exon03	chr12	+	67662320	67662389	1	67662336	67662357
						2	67662374	67662399
TCAGTAGTTCAATAAATTTGGATTGCCATGC	gene/RAP1B,554029.10_0_+_100,ENST00000250559.9,ENST00000250559.9.exon08,ENST00000393436.5,ENST00000393436.5.exon08,ENST00000450214.2,ENST00000463493.1,ENST00000539091.1,ENST00000540209.1,ENST00000542145.1,ENST00000543393.1,NM_001010942,NM_001010942.exon08,NM_001251917,NM_001251917.exon06,NM_001251918,NM_001251918.exon06,NM_001251921,NM_001251921.exon07,NM_001251922,NM_001251922.exon07,NM_015646,N…	chr12	+	68660474	68660505	1	68660482	68660528
GTGGGTTTTTTTTTTTTTAAAGCCACACAATAATTTTGGAAAACAATG	gene/MDM2,ENST00000258149.5,ENST00000258149.5.exon09,ENST00000356290.4,ENST00000356290.4.exon06,ENST00000428863.2,ENST00000428863.2.exon04,ENST00000462284.1,ENST00000462284.1.exon11,ENST00000540827.1,ENST00000540827.1.exon05,ENST00000544125.1,ENST00000544125.1.exon01,NM_002392,NM_002392.exon11	chr12	+	68843088	68843136	1	68843074	68843096
AAATGGCCAAAGGGATTAGTAGTTTACCTGTGGAGGTCCTCCAAGCATTATTTGGAGTTGATAATACTTCAGC	gene/MDM2,ENST00000258149.5,ENST00000258149.5.exon09,ENST00000356290.4,ENST00000356290.4.exon06,ENST00000428863.2,ENST00000428863.2.exon04,ENST00000462284.1,ENST00000462284.1.exon11,ENST00000540827.1,ENST00000540827.1.exon05,ENST00000544125.1,ENST00000544125.1.exon02,ENST00000544125.1.intron01,NM_002392,NM_002392.exon11	chr12	+	68843728	68843801	1	68843765	68843786
GATCCGCTGCTGCTGCCGCGGCGGGC	gene/CPSF6,regulation/ENST00000266679.8,regulation/ENST00000456847.3,regulation/ENST00000550987.1,regulation/ENST00000551516.1,ENST00000435070.2,ENST00000435070.2.exon01,NM_007007,NM_007007.exon01	chr12	+	69239572	69239598	1	69239571	69239603
TGCAAAGTTCTTATTAGTTCTTTGCAAG	gene/CPSF6,repeat/L4,ENST00000266679.8,ENST00000266679.8.exon09,ENST00000435070.2,ENST00000435070.2.exon08,ENST00000456847.3,ENST00000456847.3.exon08,ENST00000551516.1,ENST00000551516.1.intron02,NM_007007,NM_007007.exon08	chr12	+	69260123	69260151	1	69260117	69260162
TCTTATGGTTTATTTCTTAAGCCATAGTCAG	gene/CPSF6,ENST00000266679.8,ENST00000435070.2,ENST00000435070.2.exon10,ENST00000456847.3,ENST00000551516.1,NM_007007,NM_007007.exon10	chr12	+	69270467	69270498	1	69270478	69270499
AATGCACGCTTATCCAGTGTATATTAGACATTTTTGTGCTAAAATATATTAAGTGG	gene/CPSF6,ENST00000435070.2,ENST00000435070.2.exon10,NM_007007,NM_007007.exon10	chr12	+	69272774	69272830	1	69272797	69272816
TGTCTAAGTCATGGTTGGCTTTTAAAACTTTTTATAAAGCC	gene/FRS2,ENST00000299293.2,ENST00000299293.2.exon10,ENST00000397997.2,ENST00000397997.2.exon08,ENST00000549921.1,ENST00000550389.1,ENST00000550389.1.exon07,NM_001042555,NM_001042555.exon10,NM_006654,NM_006654.exon10	chr12	+	69575268	69575309	1	69575262	69575285
						2	69575292	69575315
CTTTTTACATATTTTTTCTTTAATGAGGAATAATA	gene/RAB21,ENST00000261263.3,ENST00000261263.3.exon07,NM_014999,NM_014999.exon07	chr12	+	71786231	71786266	1	71786236	71786259
GGTGGTTCCATGGTGTAATGGTAAGCACCCTGGACTCTGAATCCAGCAA	repeat/tRNA-Gln-CAG,chr12.tRNA3-GlnCTG	chr12	+	74457398	74457447	1	74457402	74457447
CACATATCAAAACTACCCTCCACTTTATTCCCTGAGCG	gene/ATXN7L3B,ENST00000519948.2,ENST00000519948.2.exon01,NM_001136262,NM_001136262.exon01	chr12	+	74539761	74539799	1	74539789	74539815
CTCAGAGGAGAATCTTTCTTATGGCTCCCTCTGTTGAGATTGGAATTGGAAGAGAACTTAATTTTTTGTATTTAAAATG	gene/ATXN7L3B,ENST00000519948.2,ENST00000519948.2.exon01,NM_001136262,NM_001136262.exon01	chr12	+	74540114	74540193	1	74540140	74540163
CACACAGGGGGATGGAGTTGGTCCTTGTCCATTCTCTCACCCTTG	gene/ATXN7L3B,ENST00000519948.2,ENST00000519948.2.exon01,NM_001136262,NM_001136262.exon01	chr12	+	74540346	74540391	1	74540341	74540359
TTCTTTCTGGCCTTTTCTCCTGGTTAGAGGAGGAAGCG	gene/ATXN7L3B,ENST00000519948.2,ENST00000519948.2.exon01,NM_001136262,NM_001136262.exon01	chr12	+	74540798	74540836	1	74540809	74540840
TGGGTATAAGGTGGGCTTGGTCCAACAGG	gene/ATXN7L3B,ENST00000519948.2,ENST00000519948.2.exon01,NM_001136262,NM_001136262.exon01	chr12	+	74540932	74540961	1	74540940	74540962
ATGAGATTAGGAGCTGGCCTCATGGCTCATGCCTGTAATC	repeat/AluSz	chr12	-	75243375	75243415	1	75243393	75243415
CTCTGCCCGCTCCGGGCTAGCCACC	gene/RP11-461F16.3,ENST00000552426.1,ENST00000552426.1.intron01	chr12	+	76879155	76879180	1	76879123	76879187
GGTTCTATGGTGTAATGGTGAGCACTCTGGACTCTGAATCCA	repeat/L1MC3,repeat/tRNA-Gln-CAG	chr12	-	84207911	84207953	1	84207911	84207946
GCGTGAGTAGGGAGCCCCGGCTGGTG	gene/ATP2B1,ENST00000428670.3,ENST00000428670.3.exon01	chr12	-	89708804	89708830	1	89708795	89708827
CCGCCATCGCTCGTCTCTTCCTCTCTCCTGCCGCCTCCTGTCTCGAAAATAACTTTTTTA	gene/BTG1,ENST00000256015.3,ENST00000256015.3.exon01,NM_001731,NM_001731.exon01	chr12	-	92145691	92145751	1	92145721	92145850
GAATGCTAAGAACTGTCCATTAAAAGTGTCATTCAG	gene/MRPL42,repeat/Charlie4z,ENST00000361630.2,ENST00000361630.2.intron06,ENST00000393128.4,ENST00000393128.4.intron05,ENST00000549982.1,ENST00000549982.1.intron05,ENST00000552217.1,ENST00000552217.1.intron05,NM_014050,NM_014050.intron05,NM_172177,NM_172177.intron05,NR_038159,NR_038159.intron06,NR_038160,NR_038160.intron06,NR_038161,NR_038161.intron06	chr12	+	93492638	93492674	1	93492635	93492658
TGTTCTAGGTATGGTCCCAGGGATCCCAGATCAAACCAGGCCCCTGGGCCTATCCTAGAACC	gene/MIR331,575493_0_+_69,ENST00000362302.1,ENST00000362302.1.exon01,NR_029895,NR_029895.exon01,hsa-mir-331	chr12	+	95308440	95308502	1	95308423	95308522
GGCGGCGTCTATATCTGTCGGCGCC		chr12	+	96399696	96399721	1	96399673	96399696
						2	96399716	96399740
ACGACTCCTCGTTAGTATAGTGGTTAGTATCCCCGCCTGTCACGCGGGAGACCGGGGTTCAATTCCCCGACGGGGAGGTGTGTAGCTGCA	repeat/tRNA-Asp-GAY,chr12.tRNA5-AspGTC	chr12	+	98503497	98503587	1	98503468	98503608
GGACCTCGTGGCGCAACGGTAGCGCGTCTGACTCCAGATCAGAAGGCTGCGTGTTCGAATCACGTCGGGGTCAAACTTTT	repeat/tRNA-Trp-TGG,chr12.tRNA6-TrpCCA	chr12	+	98504250	98504330	1	98504226	98504334
TGGCTTGGCTTTGTGTCCGCGAGTTTTTGTTCCGCTCCGCAGCGCTCTTCCCGGGCAGGAGCCGTGAGGCTCG	gene/TMPO,regulation/ENST00000261210.5,ENST00000266732.4,ENST00000266732.4.exon01,ENST00000343315.5,ENST00000343315.5.exon01,ENST00000393053.2,ENST00000393053.2.exon01,ENST00000556029.1,ENST00000556029.1.exon01,NM_001032283,NM_001032283.exon01,NM_001032284,NM_001032284.exon01,NM_003276,NM_003276.exon01	chr12	+	98515701	98515774	1	98515750	98515771
CTCTGGTGGTGGATTTTTTCAGGGTATTTCTTTTCCTGAAATCTCCACCCGTCCTCCTTTGGGCAG	gene/TMPO,ENST00000261210.5,ENST00000261210.5.intron03,ENST00000266732.4,ENST00000266732.4.exon04,ENST00000343315.5,ENST00000343315.5.intron03,ENST00000393053.2,ENST00000393053.2.intron03,ENST00000556029.1,ENST00000556029.1.intron03,NM_001032283,NM_001032283.intron03,NM_001032284,NM_001032284.intron03,NM_003276,NM_003276.exon04	chr12	+	98532895	98532961	1	98532900	98532920
ATAAGGAGTATTTACTGTTCAATAGAATAATATGCATCCTCCTTTATACC	gene/TMPO,ENST00000261210.5,ENST00000261210.5.intron03,ENST00000266732.4,ENST00000266732.4.exon04,ENST00000343315.5,ENST00000343315.5.intron03,ENST00000393053.2,ENST00000393053.2.intron03,ENST00000556029.1,ENST00000556029.1.intron03,NM_001032283,NM_001032283.intron03,NM_001032284,NM_001032284.intron03,NM_003276,NM_003276.exon04	chr12	+	98534657	98534707	1	98534637	98534657
						2	98534671	98534690
						3	98534694	98534718
TGGCTAGCTGTACATGTTTTGAAAAGCTGTTTAGC	gene/TMPO,ENST00000343315.5,ENST00000343315.5.exon08,ENST00000393053.2,ENST00000393053.2.exon06,ENST00000548223.1,ENST00000556029.1,ENST00000556029.1.exon09,NM_001032283,NM_001032283.exon09,NM_001032284,NM_001032284.exon06	chr12	+	98548552	98548587	1	98548551	98548614
ATCAAATGAGACAAAAATTTTAAACTGACTCATT	gene/TMPO,ENST00000343315.5,ENST00000393053.2,ENST00000556029.1,ENST00000556029.1.exon09,NM_001032283,NM_001032283.exon09,NM_001032284,NM_001032284.exon06	chr12	+	98549581	98549615	1	98549571	98549599
TTGCAATTGAGACCAGAAAGACTTGTAGGTCTTTC	gene/TMPO,ENST00000343315.5,ENST00000393053.2,ENST00000556029.1,ENST00000556029.1.exon09,NM_001032283,NM_001032283.exon09,NM_001032284,NM_001032284.exon06	chr12	+	98549811	98549846	1	98549799	98549819
						2	98549823	98549840
CTTTACAATATAATTCAATAATAAAAAG	gene/TMPO,ENST00000556029.1,ENST00000556029.1.exon09,NM_001032283,NM_001032283.exon09,NM_001032284,NM_001032284.exon06	chr12	+	98550271	98550299	1	98550205	98550316
TGAACGTGCCCGATCTCGTCTGATCTCGGAAGCTAAGCAA	gene/ANKS1B,gene/RNA5SP366,repeat/5S,ENST00000329257.7,ENST00000329257.7.intron16,ENST00000332712.7,ENST00000332712.7.intron02,ENST00000365454.1,ENST00000365454.1.exon01,ENST00000546568.1,ENST00000546568.1.intron02,ENST00000546960.1,ENST00000546960.1.intron02,ENST00000547010.1,ENST00000547010.1.intron09,ENST00000547446.1,ENST00000547446.1.intron03,ENST00000547776.2,ENST00000547776.2.intron16,ENST…	chr12	-	99083846	99083886	1	99083847	99083893
GAGGGCGTGGGCTCCCGGCTCCCGGAAGCGGCGG	gene/GNPTAB,regulation/ENST00000392919.4,regulation/ENST00000549165.1,regulation/ENST00000549940.1,regulation/NM_024312,ENST00000299314.7,ENST00000299314.7.exon01,NM_024312,NM_024312.exon01	chr12	-	101830850	101830884	1	101830809	101830860
						2	101830868	101830917
CATGGCTTATATTCACTTTACTGCTGAAGGGGAAG	gene/HSP90B1,ENST00000299767.5,ENST00000299767.5.exon09,NM_003299,NM_003299.exon09	chr12	+	103941423	103941458	1	103941446	103941468
ACCACGTGAATGAATGGATGCAGTGCATGCTTTA	gene/C12orf73,ENST00000378090.4,ENST00000378090.4.exon03,ENST00000543740.2,ENST00000543740.2.exon03,ENST00000547945.1,ENST00000547975.1,ENST00000547975.1.exon04,ENST00000549478.1,ENST00000549478.1.exon02,ENST00000552940.1,ENST00000553183.1,NM_001135570,NM_001135570.exon03	chr12	-	103950899	103950933	1	103950900	103950921
TCCTTAAGCACTTAGTCTAATGCTAACTGCAAGAGGAGGTGCTCAGTGGATGTTTA	gene/C12orf73,ENST00000378090.4,ENST00000378090.4.exon03,ENST00000543740.2,ENST00000543740.2.exon03,ENST00000547945.1,ENST00000547945.1.exon03,ENST00000547975.1,ENST00000547975.1.exon04,ENST00000549478.1,ENST00000549478.1.exon02,ENST00000552940.1,ENST00000553183.1,ENST00000553183.1.exon03,NM_001135570,NM_001135570.exon03	chr12	-	103951394	103951450	1	103951390	103951411
						2	103951433	103951455
AAGTCTGATGGCTTTTACAATAAAAG	gene/TDG,ENST00000392872.3,ENST00000392872.3.exon10,NM_003211,NM_003211.exon10	chr12	+	103988825	103988851	1	103988838	103988874
AGTCGTCTATGAGAATGCTTATGGGCAATTTATTGGTCCTCACAG	gene/TXNRD1,ENST00000354940.6,ENST00000354940.6.exon05,ENST00000378070.4,ENST00000378070.4.exon05,ENST00000388854.3,ENST00000388854.3.exon06,ENST00000397736.2,ENST00000397736.2.exon05,ENST00000427956.1,ENST00000427956.1.exon05,ENST00000429002.2,ENST00000429002.2.exon08,ENST00000503506.2,ENST00000503506.2.exon06,ENST00000524698.1,ENST00000524698.1.exon06,ENST00000525566.1,ENST00000525566.1.exon08,…	chr12	+	104319003	104319048	1	104319035	104319056
CGTCACTGTTATGGTTAGGTCCATTCTTCTTAGAGGATTTGACCAGGACATG	gene/TXNRD1,ENST00000354940.6,ENST00000354940.6.exon07,ENST00000378070.4,ENST00000378070.4.exon07,ENST00000388854.3,ENST00000388854.3.exon08,ENST00000397736.2,ENST00000397736.2.exon07,ENST00000427956.1,ENST00000427956.1.exon07,ENST00000429002.2,ENST00000429002.2.exon10,ENST00000503506.2,ENST00000503506.2.exon08,ENST00000524698.1,ENST00000524698.1.exon08,ENST00000525566.1,ENST00000525566.1.exon10,…	chr12	+	104321195	104321247	1	104321185	104321219
						2	104321227	104321249
AGCTGAAATGGACTGTTCTTTACTGACCTGCTCAGCAG	gene/TXNRD1,ENST00000354940.6,ENST00000354940.6.exon14,ENST00000378070.4,ENST00000378070.4.exon15,ENST00000388854.3,ENST00000388854.3.exon15,ENST00000397736.2,ENST00000397736.2.exon14,ENST00000427956.1,ENST00000427956.1.exon14,ENST00000429002.2,ENST00000429002.2.exon17,ENST00000503506.2,ENST00000503506.2.exon15,ENST00000524698.1,ENST00000525566.1,ENST00000525566.1.exon17,ENST00000526390.1,ENST000…	chr12	+	104348967	104349005	1	104348946	104348967
						2	104348989	104349006
AAAGTCTTGAGGGTCTGAACTTTTGCTGCAGTGTGGATGGTAAGAATTTGGTATGGTCCCTTCCATAG	gene/C12orf45,ENST00000548583.1,ENST00000548583.1.intron02	chr12	+	105000617	105000685	1	105000597	105000624
						2	105000637	105000663
GCTACCTTGTGTGAACAGTTGCATTTGTCTGTTTCACTACTTAGCA	gene/C12orf45,ENST00000548583.1,ENST00000548583.1.intron02	chr12	+	105015275	105015321	1	105015306	105015327
CGCCAGTGTCCTATGTTCATAGCATAGGTCACTGGGGTCAGAG	gene/PRDM4,ENST00000228437.5,ENST00000228437.5.intron05,NM_012406,NM_012406.intron05	chr12	-	107747327	107747370	1	107747320	107747347
						2	107747355	107747377
GAGGCGGGCGGCATCGGCTCTGCTGCTGCGGAGCCCCCGCCTGCCCGC	gene/ISCU,ENST00000311893.9,ENST00000311893.9.exon01,ENST00000338291.4,ENST00000338291.4.exon01,ENST00000392807.4,ENST00000392807.4.exon01,ENST00000431221.2,ENST00000431221.2.exon01,ENST00000535729.1,ENST00000535729.1.exon01,ENST00000539593.1,ENST00000539593.1.exon01,ENST00000547005.1,ENST00000547005.1.exon01,NM_014301,NM_014301.exon01,NM_213595,NM_213595.exon01	chr12	+	108562648	108562696	1	108562648	108562672
						2	108562680	108562700
CCATCAAGCCAACTCTCATAAGGAGCGAGGCTGGGAGCAGTTCACTGATG	gene/UNG,ENST00000242576.2,ENST00000242576.2.exon06,ENST00000336865.2,ENST00000336865.2.exon05,NM_003362,NM_003362.exon05,NM_080911,NM_080911.exon06	chr12	+	109103469	109103519	1	109103489	109103513
GCAACATGGCTTCGGCCTAAAATATGCAGAAGACAG	gene/UNG,ENST00000242576.2,ENST00000242576.2.exon07,ENST00000336865.2,ENST00000336865.2.exon06,NM_003362,NM_003362.exon06,NM_080911,NM_080911.exon07	chr12	+	109110178	109110214	1	109110158	109110180
						2	109110197	109110221
TGTCTAAGATCTCTACTTTTCATGAGAATCTGAGACTCTTTGGAGCCAGGCTTTCTCGGTTCTC	gene/KCTD10,ENST00000228495.6,ENST00000228495.6.exon07,ENST00000424763.2,ENST00000424763.2.exon06,ENST00000538161.1,ENST00000540089.1,ENST00000540089.1.exon04,ENST00000540411.1,NM_031954,NM_031954.exon07	chr12	-	109451321	109451385	1	109451307	109451335
CAGAGCGGAGCAGCGGGCAGGACTGCCTGGCCGGCTGC	regulation/ENST00000538780.1,regulation/ENST00000543653.1,regulation/NM_032829	chr12	+	109713832	109713870	1	109713824	109713888
CGCGGCGCCGGCTGGGGCATCACCGCGGGCCTCGACCCCGA	gene/GLTP,ENST00000318348.4,ENST00000318348.4.exon01,ENST00000544393.1,ENST00000544393.1.exon01,NM_016433,NM_016433.exon01	chr12	-	109880375	109880416	1	109880358	109880430
CAACATTGCCTATTTCAGTGGCACG	gene/ATP2A2,ENST00000308664.6,ENST00000308664.6.intron20,ENST00000395494.2,ENST00000395494.2.exon19,ENST00000539276.2,ENST00000539276.2.exon20,NM_001681,NM_001681.intron20,NM_170665,NM_170665.exon20	chr12	+	110347251	110347276	1	110347251	110347324
TGGGTTATCAAGGGTGATTTGAAATTTTCTGCAGCATTAAAGCTGGC	gene/ARPC3,gene/RP11-478C19.2,ENST00000228825.7,ENST00000228825.7.exon07,ENST00000550231.1,ENST00000550231.1.intron01,NM_005719,NM_005719.exon07	chr12	-	110434944	110434991	1	110434892	110434962
TTCTGTTGAATTATGTTTTGACACACCCCTAAGTACAAGGTGGTATGGTTGTATACACATGCTGCCTTCTTGGG	gene/PPP1CC,ENST00000335007.5,ENST00000335007.5.exon07,ENST00000340766.5,ENST00000340766.5.intron07,ENST00000546933.1,ENST00000550991.1,NM_001244974,NM_001244974.intron07,NM_002710,NM_002710.exon07	chr12	-	110720334	110720408	1	110720304	110720355
						2	110720362	110720386
CTGTACACCCCAGGACAGTTTATCCTGTCTGAGGA	gene/PPP1CC,ENST00000335007.5,ENST00000335007.5.exon07,ENST00000340766.5,ENST00000340766.5.intron07,ENST00000546933.1,ENST00000550991.1,ENST00000551676.1,NM_001244974,NM_001244974.intron07,NM_002710,NM_002710.exon07	chr12	-	110720785	110720820	1	110720791	110720817
GAGAATGAAATCAGAGGACTGTGCTTAAAGTCTCGTGAAATCTTTCTCA	gene/PPP1CC,ENST00000335007.5,ENST00000335007.5.exon02,ENST00000340766.5,ENST00000340766.5.exon02,ENST00000546933.1,ENST00000546933.1.exon01,ENST00000550991.1,ENST00000550991.1.exon02,ENST00000551676.1,ENST00000551676.1.exon02,ENST00000551690.1,ENST00000551690.1.exon03,NM_001244974,NM_001244974.exon02,NM_002710,NM_002710.exon02	chr12	-	110731814	110731863	1	110731812	110731838
						2	110731842	110731882
ACTAGCTTTCTGTCTTTCATACATTTGGGAAAGATAG	gene/NAA25,ENST00000261745.4,ENST00000261745.4.exon24,NM_024953,NM_024953.exon24	chr12	-	112028734	112028771	1	112028725	112028745
						2	112028761	112028784
ATGCCTGGACATTGATGCTAACATGACCATGCTTGGGATG	gene/ERP29,ENST00000261735.3,ENST00000261735.3.exon03,ENST00000455836.1,ENST00000455836.1.exon02,ENST00000546477.1,ENST00000546477.1.exon03,NM_001034025,NM_001034025.exon02,NM_006817,NM_006817.exon03	chr12	+	112022786	112022826	1	112022763	112022797
ACTGGGTAGGTGGGGCTCCAGGGCTCCTGAC	gene/C12orf51,gene/HECTD4,ENST00000377560.5,ENST00000377560.5.intron73,ENST00000430131.2,ENST00000430131.2.intron73,ENST00000550722.1,ENST00000550722.1.intron74,NM_001109662,NM_001109662.intron74,hsa-mir-6861	chr12	-	112163285	112163316	1	112163265	112163290
						2	112163295	112163325
ATCAGGCTGTGTAGTATAGGGGTTATGGTCA	gene/RASAL1,repeat/MIR,ENST00000261729.5,ENST00000261729.5.intron13,ENST00000418411.2,ENST00000418411.2.intron13,ENST00000446861.3,ENST00000446861.3.intron12,ENST00000546530.1,ENST00000546530.1.intron13,ENST00000548055.1,ENST00000548055.1.intron12,NM_001193520,NM_001193520.intron13,NM_001193521,NM_001193521.intron12,NM_004658,NM_004658.intron13	chr12	-	113114607	113114638	1	113114617	113114638
TAGAGGCGGCGGAGGGTGGCGAGGAGCTCTCGCTTTCTCTCGCTCCCTCCCTCTCCGACTCCGTCTCTCT	gene/TBX3,regulation/ENST00000257566.3,ENST00000349155.2,ENST00000349155.2.exon01,NM_005996,NM_005996.exon01,NM_016569,NM_016569.exon01	chr12	-	114684088	114684158	1	114684087	114684175
TGGCGCCGGCTTCTGCGGAAGAGGTGGGTGCTCGCCCTGGTCTTCGGGCT	gene/C12orf49,ENST00000261318.3,ENST00000261318.3.exon01,ENST00000536380.1,ENST00000536380.1.exon01,NM_024738,NM_024738.exon01	chr12	-	116737826	116737876	1	116737794	116737828
CATGGGTGCTGGGGACATGCTGTAAAATACCGGTTGATCCCAGTCGTGTCCTTCCACCCAG	gene/GCN1L1,ENST00000300648.6,ENST00000300648.6.exon55,ENST00000300648.6.intron54,NM_006836,NM_006836.exon55,NM_006836.intron54	chr12	-	120131333	120131394	1	120131334	120131367
						2	120131370	120131394
CACAGGTTTGCTTGTCATCTGCAGGATGAAC	gene/GCN1L1,ENST00000300648.6,ENST00000300648.6.intron15,NM_006836,NM_006836.intron15	chr12	-	120170025	120170056	1	120170037	120170056
AGTGGACCTGGTTTGCCTGTGCTAACCAGGCAAATGGGGAGCTGCTTTTA	gene/RPLP0,regulation/ENST00000552292.1,ENST00000228306.4,ENST00000228306.4.intron05,ENST00000313104.5,ENST00000313104.5.intron05,ENST00000392514.4,ENST00000392514.4.intron05,ENST00000546989.1,ENST00000546989.1.intron05,ENST00000550296.1,ENST00000550296.1.intron04,ENST00000551150.1,ENST00000551150.1.intron04,NM_001002,NM_001002.intron05,NM_053275,NM_053275.intron05	chr12	-	120198800	120198850	1	120198790	120198811
AGATCCGCATGTCCCTTCGCGGGAAGGCTGTGGTGCTGATGGGCAA	gene/RPLP0,ENST00000228306.4,ENST00000228306.4.exon03,ENST00000313104.5,ENST00000313104.5.exon03,ENST00000392514.4,ENST00000392514.4.exon03,ENST00000546989.1,ENST00000546989.1.exon03,ENST00000550296.1,ENST00000550296.1.exon02,ENST00000551150.1,ENST00000551150.1.exon02,NM_001002,NM_001002.exon03,NM_053275,NM_053275.exon03	chr12	-	120199369	120199415	1	120199327	120199430
CTGAGCTGCTGCCACCTGCTGGGC	gene/LOC100506649,gene/PXN-AS1,regulation/ENST00000535200.1,regulation/ENST00000538804.1,regulation/ENST00000539446.1,ENST00000542265.1,ENST00000542265.1.exon01,ENST00000542314.1,ENST00000542314.1.exon01,NR_038924,NR_038924.exon01	chr12	+	120201328	120201352	1	120201325	120201348
TCTCTCGCCAGGCGTCCTCGTGGAAGGTTCGTGTGCTAGTTAGATGGGCGCCAGGGGTCGCCGGCGGGAAG	gene/RPLP0,regulation/ENST00000313104.5,regulation/ENST00000550296.1,regulation/ENST00000551150.1,ENST00000228306.4,ENST00000228306.4.exon01,ENST00000228306.4.intron01,ENST00000313104.5,ENST00000313104.5.exon01,ENST00000313104.5.intron01,ENST00000392514.4,ENST00000392514.4.exon01,ENST00000392514.4.intron01,ENST00000546989.1,ENST00000546989.1.exon01,ENST00000546989.1.intron01,ENST00000551150.1,ENS…	chr12	-	120201037	120201108	1	120201035	120201108
GTAGCCAATGAGGTTTATCCGAGGCGCGATTATTGCTAATTGAAAACTTTTCCCAATACCCCGCCATGACGACTTGAAATATAGTCGGCATTGGCAATTTTTGACAGTCTCTACGGAGACTGAA	gene/RNU4-2,repeat/U4,ENST00000365668.1,ENST00000365668.1.exon01	chr12	-	120291757	120291881	1	120291751	120291904
TAATTGAAAACTTTTCCCAATACCCCGCCGTGACGACTTGCAATATAGTCGGCACTGGCAATTTTTGACAGTCTCTACGGA	gene/RNU4-1,repeat/U4,ENST00000363925.1,ENST00000363925.1.exon01	chr12	-	120293098	120293179	1	120293088	120293235
AGTTGGAGGCTGCAGTGATCTGTCACCACTGCACTCCA	repeat/AluJr,ENST00000229390.3,NM_003769	chr12	-	120461147	120461185	1	120461154	120461176
CACCAGCTATGGCTACTCACGGTCTCGGTCTGGGTCAAGGGGCC	gene/SRSF9,ENST00000229390.3,ENST00000229390.3.exon04,NM_003769,NM_003769.exon04	chr12	-	120462080	120462124	1	120462088	120462110
GTGGATAGAGCTGGCTTTCCTTCTGGGCTGTCTCCATCTGACCC	gene/MLEC,ENST00000228506.3,ENST00000228506.3.exon05,ENST00000535413.1,NM_014730,NM_014730.exon05	chr12	+	120701714	120701758	1	120701705	120701728
						2	120701744	120701767
CGAAGCTCTTTGTACATTTCTTGTTTAGGAG	gene/UNC119B,ENST00000344651.4,ENST00000344651.4.exon05,NM_001080533,NM_001080533.exon05	chr12	+	120721081	120721112	1	120721065	120721086
						2	120721106	120721128
TCCCTGTTGTCTAGTGGTTAGGAT	gene/SPPL3,repeat/L1MEc,ENST00000353487.2,ENST00000353487.2.intron02,NM_139015,NM_139015.intron02	chr12	-	120794283	120794307	1	120794282	120794307
AGGCGGCTGCTGCTCGCACAGCCAGAGCAGTTGGGCCGCCTCCC	regulation/TCONS_00020594,regulation/TCONS_00021221,regulation/TCONS_00021222,regulation/TCONS_00021223	chr12	+	120904481	120904525	1	120904480	120904540
CGTGCGAGGCGCGCGGCGCGGCTCCCTCCTCGCGGCAGCGGGAGCCCGAG	gene/KDM2B,ENST00000377069.4,ENST00000377069.4.intron12,ENST00000377071.4,ENST00000377071.4.intron12,ENST00000536437.1,ENST00000536437.1.intron11,ENST00000542973.1,ENST00000542973.1.intron02,NM_001005366,NM_001005366.intron12,NM_032590,NM_032590.intron12	chr12	-	121467320	121467370	1	121467292	121467381
GGAGATTCTGGGGTGCTGGGGGCAGGGGTTCAG	gene/TMEM120B,regulation/ENST00000538055.1,ENST00000449592.2,ENST00000449592.2.intron11,ENST00000540377.1,ENST00000540377.1.intron05,NM_001080825,NM_001080825.intron11	chr12	+	121775530	121775563	1	121775553	121775573
CACCAGCTCCGAGCCCCGGCGAGGCGGCTCCTG		chr12	+	121803091	121803124	1	121803091	121803109
						2	121803120	121803164
GCCGGGCTGGTCTGGCAGGCGGGCC	gene/LOC338799,gene/RP11-347I19.3,ENST00000545544.1,ENST00000545544.1.intron02,NR_002809,NR_002809.intron04	chr12	-	121800959	121800984	1	121800938	121800972
						2	121800978	121801015
CTGTTCCCTGTGATGCAGGTGGACATGAGC	gene/SETD1B,ENST00000267197.5,ENST00000267197.5.exon06,ENST00000542440.1,ENST00000542440.1.exon07,ENST00000604567.1,ENST00000604567.1.exon07,NM_015048,NM_015048.exon06	chr12	+	121814468	121814498	1	121814473	121814495
TGGTGGGGGCTGGGGCACAGCGGGTCCTCAG	gene/SETD1B,ENST00000267197.5,ENST00000267197.5.intron10,ENST00000542440.1,ENST00000542440.1.intron11,ENST00000604567.1,ENST00000604567.1.intron10,NM_015048,NM_015048.intron10	chr12	+	121819343	121819374	1	121819344	121819367
GGCGCCCCTCTGCCTCGCGCGCTTGTCGCG	gene/MLXIP,repeat/GC_rich,ENST00000319080.6,ENST00000319080.6.exon01,NM_014938,NM_014938.exon01	chr12	+	122078781	122078811	1	122078750	122078832
GTCTCTTCTCAGGGGCAGGGGGTGGAGGTTGGGGTCACCGGCCTGCTTGGCACCCCCATCTGA	gene/ARL6IP4,gene/RP11-197N18.2,ENST00000315580.5,ENST00000315580.5.exon06,ENST00000357866.4,ENST00000392435.2,ENST00000412505.2,ENST00000412505.2.exon06,ENST00000426960.2,ENST00000439686.2,ENST00000453766.2,ENST00000453766.2.exon06,ENST00000454885.2,ENST00000454885.2.exon06,ENST00000540866.2,ENST00000540866.2.exon07,ENST00000543566.1,ENST00000543566.1.exon06,NM_001002251,NM_001002251.exon06,NM_0…	chr12	+	122982804	122982867	1	122982841	122982864
TGCGGCGGCGGCAGGGCGCGGACGGCCATATTTGCCGGCGCGGCCC	gene/CDK2AP1,regulation/ENST00000535979.1,ENST00000261692.2,ENST00000261692.2.exon01,ENST00000544658.1,ENST00000544658.1.intron01,NM_004642,NM_004642.exon01	chr12	-	123271764	123271810	1	123271753	123271781
						2	123271785	123271817
TCAAGATGGCGGCGGGGAGGTAGGCAGAGCAGGAC	gene/SBNO1,regulation/ENST00000602398.1,ENST00000602398.1,ENST00000602398.1.exon01,ENST00000602750.1,ENST00000602750.1.exon01,hsa-mir-8072	chr12	-	123364805	123364840	1	123364772	123364859
ATAATTTCTTGTTTGAATGCTGCC	gene/TMED2,ENST00000262225.3,ENST00000262225.3.exon04,ENST00000509052.2,ENST00000509052.2.exon03,NM_006815,NM_006815.exon04	chr12	+	123596923	123596947	1	123596926	123596953
TAATGCAGTTTGTTCAGGAAATCAGCACAAAGCCTGATAGTACTTTACTAAAATGACTGCATTCTTTG	gene/TMED2,ENST00000262225.3,ENST00000262225.3.exon04,ENST00000509052.2,ENST00000509052.2.exon03,NM_006815,NM_006815.exon04	chr12	+	123597043	123597111	1	123597065	123597101
TTCATTTTTGTTGAGTCCTTATGAGAAACAGCAGTATGAATCTTGACGGTTTCTGCCCGTCCTAATGGCAGAGCTCTCTGACTTGGGTGTATGCTGCCAGGCTGGGTACTTTCATACTTTG	gene/TMED2,ENST00000262225.3,ENST00000262225.3.exon04,ENST00000509052.2,NM_006815,NM_006815.exon04	chr12	+	123597145	123597266	1	123597149	123597205
						2	123597209	123597229
						3	123597263	123597289
GTGGTGGAGGAAGAGGGCAGCTCCCATGACT	gene/NCOR2,ENST00000356219.3,ENST00000356219.3.intron38,ENST00000397355.1,ENST00000397355.1.intron37,ENST00000404121.2,ENST00000404121.2.intron37,ENST00000404621.1,ENST00000404621.1.intron37,ENST00000405201.1,ENST00000405201.1.intron37,ENST00000429285.2,ENST00000429285.2.intron37,NM_001077261,NM_001077261.intron38,NM_001206654,NM_001206654.intron38,NM_006312,NM_006312.intron39,hsa-mir-6880	chr12	-	124337207	124337238	1	124337213	124337238
CCTGCGCTCCGCGATGCGCGCCAACTTGCGGGCC	regulation/NM_001077261,regulation/NM_001206654,regulation/NM_006312	chr12	-	124567475	124567509	1	124567498	124567621
CGGCCTCGCTTCCGTTTTGGGGCGGGAGCTGAGGAGGCCTCGT		chr12	+	124864081	124864124	1	124864081	124864102
						2	124864111	124864131
GAAAGGGAGGGGGATGTAGCTCAGTGGTAGAGCGCATGCTTT	repeat/tRNA-Ala-GCG,chr12.tRNA13-AlaTGC	chr12	-	124921793	124921835	1	124921725	124921849
TTATGGGCGGTCCTCGTTAGTATAGTGGTGAGTATCCCCGCCT	repeat/tRNA-Asp-GAY,chr12.tRNA12-AspGTC	chr12	-	124927383	124927426	1	124927294	124927424
						2	124927426	124927468
TCTAAAGGTCCCTGGTTCGATCCCGGGTTTCGGCACTTCCTCT	repeat/tRNA-Phe-TTY,chr12.tRNA11-PheGAA	chr12	-	124927834	124927877	1	124927747	124927941
CGTAACGGCTGCCGAAATAGCTCAGTTGGGAGAGCGTTA	repeat/tRNA-Phe-TTY,chr12.tRNA11-PheGAA	chr12	-	124927886	124927925	1	124927747	124927941
TACGGCTTGTCCTCGTTAGTATAGTGGTGAGTATCCCCGCCT	repeat/tRNA-Asp-GAY,chr12.tRNA10-AspGTC	chr12	-	124939685	124939727	1	124939585	124939740
CAAGGGGTAGGGGATGTAGCTCAGTGGTAGAGCGCATGCTTTGCACGTATGAGGCCCCGGGTTCAATCCCCGGCATCTCCAGACTTTTCCGC	repeat/tRNA-Ala-GCG,chr12.tRNA8-AlaTGC	chr12	+	124939956	124940048	1	124939931	124940074
TCAGGTGCATGTTTATTCAGTGTGCATGGATATTTAAGATTTGCTGGAGCAGGCTGGGCAGGGTGG	gene/BRI3BP,repeat/AluSx1,ENST00000341446.8,ENST00000341446.8.exon03	chr12	+	125027336	125027402	1	125027321	125027344
CCGCGCTGGGCCTAGATCAAATCTTTATCCATGCACATTGGAACACAGGATTACTG	gene/BRI3BP,ENST00000341446.8,ENST00000341446.8.exon03	chr12	+	125027974	125028030	1	125027988	125028016
GTTTTATAGCTTGATACATTCTGGTGAAAGATG	gene/BRI3BP,ENST00000341446.8,ENST00000341446.8.exon03	chr12	+	125028538	125028571	1	125028518	125028542
						2	125028546	125028582
GTGGAAAAATGTATTTTTGTACCATATCTCATACCTGGAGAG	gene/BRI3BP,ENST00000341446.8,ENST00000341446.8.exon03	chr12	+	125028857	125028899	1	125028881	125028898
AAGGTGTTTCATACACTTACCCCAGAAATGAGAGCCTGTCTCATGCAGGAGTCGGG	gene/BRI3BP,ENST00000341446.8,ENST00000341446.8.exon03	chr12	+	125029757	125029813	1	125029757	125029783
TTTGCATTGTCTACTGAAAAGCTGTGGCAGCGAGTGGTATTATTG	gene/BRI3BP,ENST00000341446.8,ENST00000341446.8.exon03	chr12	+	125030588	125030633	1	125030620	125030650
GAAACTTAGGTGCTGCAATC	gene/TMEM132D,ENST00000422113.2,ENST00000422113.2.intron05,NM_133448,NM_133448.intron05	chr12	-	129127719	129127739	1	129127719	129127738
TTTCTTTAGATGTCTGATAATCTTGAGATGATTGCTTACC	gene/RAN,ENST00000254675.3,ENST00000392369.2,ENST00000541630.1,ENST00000543796.1,ENST00000543796.1.exon07,NM_006325	chr12	+	130877226	130877266	1	130877244	130877268
TGGGAAGTTTTTTCCCCATAATTGGGATG	gene/RAN,ENST00000541630.1,ENST00000543796.1,ENST00000543796.1.exon07	chr12	+	130877434	130877463	1	130877454	130877480
GGTCTCACAGACTCTTCTCCTGCAGT	gene/SFSWAP,ENST00000261674.4,ENST00000261674.4.exon09,ENST00000261674.4.intron08,ENST00000541286.1,ENST00000541286.1.exon09,ENST00000541286.1.intron08,NM_004592,NM_004592.exon09,NM_004592.intron08	chr12	+	131754342	131754368	1	131754344	131754368
GTGGGTGAGGAGGCTGTCTCTGTC	gene/ULK1,ENST00000321867.4,ENST00000321867.4.intron17,NM_003565,NM_003565.intron17	chr12	+	131915274	131915298	1	131915274	131915298
ATCCAGCACCGCGGCCGCGCGACTGGTCGCTCCGCCGCCGC	gene/RP11-417L19.4,ENST00000539078.1,ENST00000539078.1.intron01	chr12	-	131929035	131929076	1	131928991	131929076
GCCTCTGAGCAGCTCACAGTGTGTGCCCAGATGTGCCACCCCTGTGGGCAGC	gene/PUS1,ENST00000376649.3,ENST00000376649.3.exon06,ENST00000440818.2,ENST00000440818.2.exon06,ENST00000443358.2,ENST00000443358.2.exon06,ENST00000535067.1,ENST00000535067.1.exon03,ENST00000542167.2,ENST00000542167.2.exon05,NM_001002019,NM_001002019.exon06,NM_001002020,NM_001002020.exon06,NM_025215,NM_025215.exon06	chr12	+	131943611	131943663	1	131943599	131943621
TGTAGTGGCCTCGCCGCCCGGTCCGCT	gene/EP400NL,regulation/ENST00000389560.2,regulation/ENST00000392352.1,regulation/ENST00000443539.2,ENST00000389560.2,ENST00000389560.2.exon01,ENST00000443539.2,ENST00000443539.2.exon01,NR_003290,NR_003290.exon01	chr12	+	132084318	132084345	1	132084268	132084353
AGCGGGCTCCCTCTGGGGCGCCGGCGACTCGGTGCTGACGCGCTGCCGGGTGGGTGTCTG	gene/DDX51,ENST00000397333.3,ENST00000397333.3.intron01,NM_175066,NM_175066.intron01	chr12	-	132143917	132143977	1	132143911	132143979
TCCCCGATGTCTGGGCTGTGTCCC	gene/FBRSL1,ENST00000434748.2,ENST00000434748.2.exon17,NM_001142641,NM_001142641.exon17	chr12	+	132585009	132585033	1	132585010	132585033
CCAGCCTGGGCAAGCGAGGGAGACTTAAAGCAATTTTTTCTTTTGAAACGGAGTTTCACTCTT	gene/PGAM5,repeat/AluJo,ENST00000454808.2,ENST00000498926.2,ENST00000498926.2.exon06,ENST00000541034.1,ENST00000543955.1,ENST00000545677.1,NM_001170543,NM_001170543.exon06,NM_001170544,NM_001170544.exon06	chr12	+	132721561	132721624	1	132721587	132721611
CAGGGTTTCATGGAGAAACCAATATAGAATTGTTCAGGCTGGTCTCGAACT	gene/PGAM5,ENST00000454808.2,ENST00000498926.2,ENST00000498926.2.exon06,ENST00000541034.1,ENST00000543955.1,NM_001170543,NM_001170543.exon06,NM_001170544,NM_001170544.exon06	chr12	+	132721776	132721827	1	132721783	132721816
GGCCTAAAAAATTTTTTTTTCTTCATCTGGGTTTTTG	gene/PGAM5,ENST00000454808.2,ENST00000498926.2,ENST00000498926.2.exon06,ENST00000541034.1,ENST00000543955.1,NM_001170543,NM_001170543.exon06,NM_001170544,NM_001170544.exon06	chr12	+	132721898	132721935	1	132721900	132721921
GAGGTGGGTCTACAGAGGTGGCTTCGCCTTTGACCTTCATGCTGGTCTCGGCTGAGG	gene/PGAM5,ENST00000454808.2,ENST00000498926.2,ENST00000498926.2.exon06,ENST00000541034.1,ENST00000543955.1,NM_001170543,NM_001170543.exon06,NM_001170544,NM_001170544.exon06	chr12	+	132722067	132722124	1	132722077	132722098
TTGCCTCCAGTTAATCTTTTATGCTTAGGGATTAAATGTGTGGTTTTTTTTTTG	gene/PGAM5,ENST00000498926.2,ENST00000498926.2.exon06,ENST00000543955.1,NM_001170543,NM_001170543.exon06,NM_001170544,NM_001170544.exon06	chr12	+	132722200	132722254	1	132722192	132722233
TAGAGGAATTTGTGATTATTTCCCTTCTCCAAGCAAAAC	gene/ANKLE2,gene/POLE,ENST00000337516.5,ENST00000337516.5.exon03,ENST00000357997.5,ENST00000357997.5.exon03,ENST00000455752.2,ENST00000455752.2.intron01,ENST00000539605.1,ENST00000539605.1.exon02,NM_015114,NM_015114.exon03	chr12	-	132750701	132750740	1	132750704	132750726
CCTAGTGGCCTCACGGATAAGGCATTGG	repeat/tRNA-Arg-AGG	chr13	+	20489124	20489152	1	20489139	20489156
TGGCCTTCGGTTCCGGGGCTGCCT		chr13	+	21604298	21604322	1	21604279	21604298
TGGTTGCATAATTTGATCTGAGGCTTATGGAGGAAAGGACCCAAG	gene/TCONS_l2_00006731,gene/TCONS_l2_00007364,TCONS_l2_00006731,TCONS_l2_00006731.exon02,TCONS_l2_00007364,TCONS_l2_00007364.intron03	chr13	+	22916533	22916578	1	22916530	22916552
CTAGCGGGCTGGGTAGCGGGACAGCA		chr13	-	23466377	23466403	1	23466379	23466403
TCCCCTTTTCTAAGGGTATTCAAG	gene/NUPL1,ENST00000381718.3,ENST00000381736.3,ENST00000381736.3.exon16,NM_001008564,NM_001008564.exon15,NM_014089,NM_014089.exon16	chr13	+	25340980	25341004	1	25340973	25341031
ATTCCATGGTGTAATGGCAAGCACTCTGGACCCTGAATCAAG	gene/CDK8,repeat/tRNA-Gln-CAG,ENST00000381527.3,ENST00000381527.3.intron01,ENST00000536792.1,ENST00000536792.1.intron01,NM_001260,NM_001260.intron01	chr13	+	26293022	26293064	1	26293043	26293065
GAGTAGCCACTAGCCACATGTCAGTTCATGCTTTTAAGGCTATATGTGCCTAGTGGCTGCTGTCT	gene/WASF3,repeat/MER3,ENST00000335327.5,ENST00000335327.5.intron09,ENST00000361042.4,ENST00000361042.4.intron09,NM_006646,NM_006646.intron09	chr13	+	26685334	26685399	1	26685334	26685400
CGGCCGTGGTCGCCGAGTCGGTGTCGTCCTTGACCATCGCCGAC	gene/GTF3A,regulation/ENST00000470606.1,ENST00000381140.4,ENST00000381140.4.exon01,NM_002097,NM_002097.exon01	chr13	+	27424747	27424791	1	27424790	27424811
CAGTTGCAGTACTTACCCTTGGCTAAGAACTGCA	gene/GTF3A,ENST00000381140.4,ENST00000381140.4.exon09,ENST00000470606.1,ENST00000470606.1.exon09,NM_002097,NM_002097.exon09	chr13	+	27435571	27435605	1	27435570	27435591
TACAAGGAGAACTGTCCTGTAGGATATTCTCTTCCTGATGGTGCA	gene/POLR1D,ENST00000302979.3,ENST00000302979.3.exon03,ENST00000399696.1,ENST00000399696.1.exon02,ENST00000399697.3,ENST00000399697.3.intron01,ENST00000465887.1,ENST00000465887.1.intron01,NM_001206559,NM_001206559.intron01,NM_015972,NM_015972.exon02,NM_152705,NM_152705.intron01	chr13	+	27623264	27623309	1	27623237	27623284
CACCTGAGAATTTCTGCTCAAGTAGTATCAGTGATCATTTAAAATTTG	gene/POMP,ENST00000380842.4,ENST00000380842.4.exon06,ENST00000460403.1,ENST00000460403.1.exon07,NM_015932,NM_015932.exon06	chr13	+	28678192	28678240	1	28678159	28678212
TCATCCGGATGCTTCGGACCCCACGCCTCTGCAAGTGGGA	gene/SLC7A1,ENST00000380752.5,ENST00000380752.5.exon13,NM_003045,NM_003045.exon13	chr13	-	29513208	29513248	1	29513222	29513248
AAATGGCCATGTCATCACCCCTGCGGCTGTCCTATAGCTGAGATGCGTGGGTCGCAGGGGAGGTGATTTCTAGGCATATT	gene/SLC7A1,ENST00000380752.5,ENST00000380752.5.exon13,NM_003045,NM_003045.exon13	chr13	-	29513269	29513349	1	29513320	29513387
CCTGGGCCAGTTCTTGCTGCTCCTGCCGTCTCCCCCGACTGGCT	gene/SLC7A1,ENST00000380752.5,ENST00000380752.5.exon13,NM_003045,NM_003045.exon13	chr13	-	29513668	29513712	1	29513627	29513679
						2	29513693	29513710
TTCGAGCCCACCCAGGGACGGTCAGTGCTTCTT	repeat/tRNA-Asn-AAC,chr13.tRNA7-AsnGTT	chr13	-	30673950	30673983	1	30673902	30674066
TAACTGGGTCTCTGTGGCGCAATCGGTTAGCGCGTTC	repeat/tRNA-Asn-AAC,chr13.tRNA7-AsnGTT	chr13	-	30674007	30674044	1	30673902	30674066
TTTGAGATATACTTAACACTAAAAAATTATTCATTG	gene/BRCA2,repeat/MER53,ENST00000380152.3,ENST00000380152.3.intron07,ENST00000544455.1,ENST00000544455.1.intron07,NM_000059,NM_000059.intron07	chr13	+	32328712	32328748	1	32328693	32328714
TCCCCCCAAAATTCATAATGTTGAAGTCCTCACCTTTAGCATATGAATTTTTGGGGGGATA	gene/NBEA,ENST00000310336.4,ENST00000310336.4.intron02,ENST00000379939.2,ENST00000379939.2.intron01,ENST00000400445.3,ENST00000400445.3.intron01,ENST00000540320.1,ENST00000540320.1.intron01,NM_015678,NM_015678.intron01	chr13	+	34963450	34963511	1	34963430	34963477
						2	34963486	34963530
TGAACTATGATCATACAACTTCATTCTA	gene/SMAD9,repeat/FRAM,ENST00000350148.5,ENST00000350148.5.exon06,ENST00000379826.4,ENST00000379826.4.exon07,ENST00000399275.2,ENST00000399275.2.exon06,NM_001127217,NM_001127217.exon07,NM_005905,NM_005905.exon06	chr13	-	36846006	36846034	1	36845997	36846022
AATGACTTTCAGGTGTTTTCAACTGAAAGTATATATCCA	gene/PROSER1,ENST00000350125.3,ENST00000350125.3.exon12,ENST00000352251.3,ENST00000352251.3.exon13,ENST00000484434.2,ENST00000484434.2.exon03,NM_025138,NM_025138.exon13,NM_170719,NM_170719.exon12	chr13	-	39010721	39010760	1	39010707	39010726
CAGCCGCCACATTCAACAGGCAGCAGC	gene/FOXO1,ENST00000379561.5,ENST00000379561.5.exon01,NM_002015,NM_002015.exon01	chr13	-	40666569	40666596	1	40666553	40666580
						2	40666586	40666614
TTTTACAGTGTTGGAGGCTTCTACATTTGGTACTTGCAG	gene/SLC25A15,ENST00000338625.4,ENST00000384919.1,NM_014252,NM_014252.exon07,NR_030352	chr13	+	40811095	40811134	1	40811077	40811099
TTATAACAAAAAAACAATGGTTTTTTTAGCCATTTGACTGGCTCTTTAAATAGTCTACAA	gene/KBTBD6,ENST00000379485.1,ENST00000379485.1.exon01,NM_152903,NM_152903.exon01	chr13	-	41128043	41128103	1	41128073	41128095
CCCCTGGTGGTCTAGTGCTTAGGATTCGGTGCTCTCACCG	repeat/tRNA-Glu-GAG,chr13.tRNA4-GluCTC	chr13	-	41455956	41455996	1	41455897	41455996
GGGTGGTCACGGGCACCGGGCGGCCG		chr13	-	42040392	42040418	1	42040388	42040427
AAGCGCCTCTTCACGGCACTGGGATCCGCATCTGCCTGG	gene/TSC22D1,ENST00000261489.2,ENST00000261489.2.exon01,ENST00000458659.2,ENST00000458659.2.intron01,ENST00000501704.2,ENST00000501704.2.intron01,NM_001243797,NM_001243797.intron01,NM_001243798,NM_001243798.intron01,NM_001243799,NM_001243799.intron01,NM_006022,NM_006022.exon01,NM_183422,NM_183422.intron01	chr13	-	44436783	44436822	1	44436780	44436848
AAATCCCTGCGCTTTCTGTCTGTCTTTGTGGCGGCCCAGATTGAATTGGGGAATACATCT	gene/RP11-290D2.4,gene/SNORA31,gene/TPT1,ACA31,ENST00000309246.5,ENST00000362607.1,ENST00000362607.1.exon01,ENST00000379055.1,ENST00000379055.1.intron04,ENST00000379056.1,ENST00000379056.1.intron04,ENST00000379060.4,ENST00000379060.4.intron05,ENST00000529421.1,ENST00000529421.1.intron04,ENST00000530705.1,ENST00000530705.1.intron05,ENST00000534033.1,ENST00000534033.1.exon01,NM_003295,NM_003295.int…	chr13	-	45337479	45337539	1	45337469	45337609
CACCGCGCTCGCTCCGAGTTTCAGGCTCGTGCTAAGCTAGCGCCGTCGTCGTCTCCCTTCAGTCGCCATCATGATTATCTACCGGGACCTCATCA	gene/TPT1,regulation/ENST00000309246.5,regulation/ENST00000379060.4,regulation/ENST00000529421.1,ENST00000309246.5,ENST00000309246.5.exon01,ENST00000379055.1,ENST00000379055.1.exon01,ENST00000379056.1,ENST00000379056.1.exon01,ENST00000379060.4,ENST00000379060.4.exon01,ENST00000530705.1,ENST00000530705.1.exon01,NM_003295,NM_003295.exon01	chr13	-	45341044	45341139	1	45341042	45341059
						2	45341082	45341101
						3	45341107	45341181
GACGTGCGCGCGCGTCGTCCTCCCCGGC	gene/RB1,ENST00000267163.4,ENST00000267163.4.exon01,NM_000321,NM_000321.exon01	chr13	+	48303843	48303871	1	48303817	48303880
TAATTCTGCAAAATCCGGTATTACTAT	gene/KPNA3,ENST00000261667.3,ENST00000261667.3.exon17,NM_002267,NM_002267.exon17	chr13	-	49700488	49700515	1	49700494	49700514
TGTTGTACTTTTTTTTTTGTTCGTTGCATTTTTAGGAACAAAAAAAAAAGCCCAACC	gene/DLEU2,gene/MIR3613,634826_0_-_103,ENST00000579844.1,ENST00000579844.1.exon01,NR_002612,NR_002612.intron08,NR_037407,NR_037407.exon01,hsa-mir-3613	chr13	-	49996429	49996486	1	49996426	49996507
ACCCCTGGCCTAATTTAATTAAAATCTGAACAAAAGGCCGGGCACGGTGGTGGCTTA	gene/DLEU2,repeat/AluSx1,ENST00000235290.3,ENST00000235290.3.intron04,NR_002612,NR_002612.intron04	chr13	-	50047299	50047356	1	50047295	50047367
TAGCAGCACGTAAATATTGGCGTTAAGATTCTAAAATTATCTCCAGTATTAACTGTGCTGCTGAA	gene/DLEU2,gene/MIR16-1,634878_0_-_134,ENST00000235290.3,ENST00000235290.3.intron04,ENST00000385271.1,ENST00000385271.1.exon01,NR_002612,NR_002612.intron04,NR_029485,NR_029486,NR_029486.exon01,hsa-mir-16-1	chr13	-	50048983	50049048	1	50048963	50049073
GTAGCAGCACATAATGGTTTGTGGATTTTGAAAAGGTGCAGGCCATATTGTGCTGCCTC	gene/DLEU2,gene/MIR15A,regulation/ENST00000385271.1,regulation/NR_029486,634880_0_-_130,ENST00000235290.3,ENST00000235290.3.intron04,NR_002612,NR_002612.intron04,NR_029485,NR_029485.exon01,hsa-mir-15a	chr13	-	50049130	50049189	1	50049126	50049214
CGGGCCGGGAGGGGACGGCGGTGGCCCCGC	regulation/ENST00000593672.1,regulation/ENST00000594959.1,regulation/ENST00000595424.1,regulation/ENST00000595435.1,regulation/ENST00000596050.1	chr13	+	51451755	51451785	1	51451760	51451785
CCTCGGGCGCCAGTCTCGGTCGCGGGCATTGAGCGGCTGGAGTCTGGCG	regulation/ENST00000456688.1	chr13	+	51803824	51803873	1	51803816	51803844
						2	51803854	51803897
AATACATTGTAAGATTTGACTTGAGGTTTTTGACACTTAAGTACATG	gene/CKAP2,ENST00000258607.5,ENST00000378037.5,ENST00000378037.5.exon09,ENST00000490903.1,NM_001098525,NM_001098525.exon09,NM_018204,NM_018204.exon09	chr13	+	52476431	52476478	1	52476416	52476441
CTGGCCGCTCGACTCCGCAGCTGCTCG	gene/MIR3665,ENST00000578708.1,ENST00000578708.1.exon01,NR_037438,NR_037438.exon01,hsa-mir-3665	chr13	-	77698041	77698068	1	77698041	77698069
TTCTTTGTGGAAACTATGCATGGTAGCATTTTTGCTTGCTGTGTTTTC	gene/RNF219,ENST00000282003.6,ENST00000282003.6.exon06,NM_024546,NM_024546.exon06	chr13	-	78614586	78614634	1	78614613	78614632
AATTGAATGGCAGGGTGGTTTTTGCTTACAAGCCATTTCTGTTCATTCTTTAAG	gene/NDFIP2,ENST00000218652.7,ENST00000218652.7.exon08,NM_001161407,NM_001161407.exon08,NM_019080,NM_019080.exon08	chr13	+	79552642	79552696	1	79552670	79552693
TCCCCAGGCCGGTCCTGCCGCCCGAGCGCCGTCACGCGGGGCGCCCGCGGGGCCGGGCTGGGCACTGC	repeat/GC_rich	chr13	+	80341478	80341546	1	80341461	80341482
						2	80341484	80341515
						3	80341520	80341544
CATTGGTGGTTCAGTAGTAGAATTCTCGCCTG	repeat/tRNA-Gly-GGY	chr13	+	88842440	88842472	1	88842440	88842476
CAAAGTGCTTACAGTGCAGGTAGTGATATGTGCATCTACTGCAGTGAAGGCACTTGTAGCAT	gene/MIR17,gene/MIR17HG,regulation/ENST00000362279.1,regulation/ENST00000362310.2,regulation/ENST00000384829.1,regulation/ENST00000384878.1,regulation/ENST00000385233.2,regulation/NR_029488,regulation/NR_029489,regulation/NR_029490,regulation/NR_029492,regulation/NR_029508,663309_0_+_142,ENST00000385012.1,ENST00000385012.1.exon01,ENST00000581816.1,ENST00000581816.1.exon03,NR_027349,NR_027349.intr…	chr13	+	91350617	91350679	1	91350598	91350699
AAGGTGCATCTAGTGCAGATAGTGAAGTAGATTAGCATCTACTGCCCTAAGTGCTCCTTCTGGC	gene/MIR17HG,gene/MIR18A,regulation/ENST00000362279.1,regulation/ENST00000384829.1,regulation/ENST00000384878.1,regulation/ENST00000385233.2,regulation/NR_029489,regulation/NR_029490,regulation/NR_029492,regulation/NR_029508,663311_0_+_119,ENST00000362310.2,ENST00000362310.2.exon01,ENST00000385012.1,ENST00000581816.1,ENST00000581816.1.exon03,NR_027349,NR_027349.intron03,NR_027350,NR_027350.exon02…	chr13	+	91350756	91350820	1	91350737	91350843
GTTTTGCATAGTTGCACTACAAGAAGAATGTAGTTGTGCAAATCTATGCAAAACTGAT	gene/MIR17HG,gene/MIR19A,regulation/ENST00000362279.1,regulation/ENST00000384829.1,regulation/ENST00000385233.2,regulation/NR_029490,regulation/NR_029492,regulation/NR_029508,663313_0_+_291,ENST00000362310.2,ENST00000384878.1,ENST00000384878.1.exon01,ENST00000385012.1,ENST00000581816.1,ENST00000581816.1.exon03,NR_027349,NR_027349.intron03,NR_027350,NR_027350.exon02,NR_029487,NR_029488,NR_029489,N…	chr13	+	91350904	91350962	1	91350883	91351000
TAAAGTGCTTATAGTGCAGGTAGTGTTTAGTTATCTACTGCATTATGAGCACTTAAAGTA	gene/MIR17HG,gene/MIR20A,regulation/ENST00000384829.1,regulation/ENST00000385233.2,regulation/NR_029490,regulation/NR_029508,663315_0_+_148,ENST00000362279.1,ENST00000362279.1.exon01,ENST00000362310.2,ENST00000384878.1,ENST00000385012.1,ENST00000581816.1,ENST00000581816.1.exon03,NR_027349,NR_027349.intron03,NR_027350,NR_027350.exon02,NR_029487,NR_029488,NR_029489,NR_029492,NR_029492.exon01,hsa-mi…	chr13	+	91351071	91351131	1	91351045	91351156
GTTTTGCAGGTTTGCATCCAGCTGTGTGATATTCTGCTGTGCAAATCCATGCAAAACTGA	gene/MIR17HG,gene/MIR19B1,regulation/ENST00000385233.2,regulation/NR_029508,663317_0_+_215,ENST00000362279.1,ENST00000362310.2,ENST00000384829.1,ENST00000384829.1.exon01,ENST00000384878.1,ENST00000385012.1,ENST00000581816.1,ENST00000581816.1.exon03,NR_027349,NR_027349.intron03,NR_027350,NR_027350.exon02,NR_029487,NR_029488,NR_029489,NR_029490,NR_029490.exon01,NR_029492,hsa-mir-19b-1	chr13	+	91351207	91351267	1	91351178	91351388
AGGTTGGGATCGGTTGCAATGCTGTGTTTCTGTATGGTATTGCACTTGTCCCGGCCTGTTG	gene/MIR17HG,gene/MIR92A1,ENST00000362279.1,ENST00000362310.2,ENST00000384829.1,ENST00000384878.1,ENST00000385012.1,ENST00000385233.2,ENST00000385233.2.exon01,ENST00000581816.1,ENST00000581816.1.exon03,NR_027349,NR_027349.intron03,NR_027350,NR_027350.exon02,NR_029487,NR_029488,NR_029489,NR_029490,NR_029492,NR_029508,NR_029508.exon01,hsa-mir-92a-1	chr13	+	91351323	91351384	1	91351178	91351388
AACGTGCCGAAATAGCTCAGTTGGGAGAGCGTTA	regulation/TCONS_00022304,repeat/tRNA-Phe-TTY,chr13.tRNA1-PheGAA	chr13	-	94549693	94549727	1	94549613	94549750
CTAGCGGGCTGGGCGGGGCCGCGCTCACCACG		chr13	+	94596298	94596330	1	94596300	94596370
TTAACAGAAAATTACGTTGTACTCTCTGTACGGATAATTTTCGGTTAAG	gene/GPR180,ENST00000376958.4,ENST00000376958.4.exon09,NM_180989,NM_180989.exon09	chr13	+	94633347	94633396	1	94633342	94633363
						2	94633382	94633405
CTTTGAATTTTTTTTTCTTTTGATGTTGCAACTTTTG	gene/RAP2A,ENST00000245304.4,ENST00000245304.4.exon02,NM_021033,NM_021033.exon02	chr13	+	97467175	97467212	1	97467203	97467226
TGGGGTTCTGAGACAGACAGTGTTAG	gene/FARP1,gene/MIR3170,ENST00000319562.6,ENST00000319562.6.intron01,ENST00000376581.5,ENST00000376581.5.intron01,ENST00000376586.2,ENST00000376586.2.intron01,ENST00000582699.1,ENST00000582699.1.exon01,ENST00000595437.1,ENST00000595437.1.intron01,NM_001001715,NM_001001715.intron01,NM_005766,NM_005766.intron01,NR_036129,NR_036129.exon01,hsa-mir-3170	chr13	+	98208533	98208559	1	98208521	98208557
ATAATGAGTTGTTTTATTTATACAACTTTTTCAAT	gene/ZIC5,ENST00000267294.4,ENST00000267294.4.exon02,NM_033132,NM_033132.exon02	chr13	-	99963237	99963272	1	99963219	99963240
						2	99963264	99963331
AATTATATTATACATTTTGGTGAAA	gene/ZIC5,ENST00000267294.4,ENST00000267294.4.exon02,NM_033132,NM_033132.exon02	chr13	-	99963704	99963729	1	99963695	99963718
CAACCTTAATATATCTCCATATCTTGTGCTACTGTGATTGTTCAAGCAAAAGTGGAGA	gene/ZIC5,ENST00000267294.4,ENST00000267294.4.exon02,NM_033132,NM_033132.exon02	chr13	-	99964587	99964645	1	99964519	99964598
						2	99964606	99964672
GAGGACGCCTGGACTCCGCCTGCCGCCCCGG	regulation/ENST00000376335.3,regulation/NM_007129,repeat/GC_rich	chr13	+	99981380	99981411	1	99981341	99981394
						2	99981409	99981454
TCCTTTTTATGAGGCAACCTGATTG	gene/ZIC2,ENST00000376335.3,ENST00000376335.3.exon03,ENST00000477213.1,NM_007129,NM_007129.exon03	chr13	+	99986256	99986281	1	99986272	99986313
ATGGTTCGTGTTCATACTGCAGCTTAAAACAA	gene/IRS2,ENST00000375856.3,ENST00000375856.3.exon02,NM_003749,NM_003749.exon02	chr13	-	109754324	109754356	1	109754321	109754367
AAATATATTTAATGGCAATGCAAAAGTCTTCCT	gene/IRS2,ENST00000375856.3,ENST00000375856.3.exon02,NM_003749,NM_003749.exon02	chr13	-	109754708	109754741	1	109754697	109754719
CGGCTCCTTGTTCTGTGCAGGATGGCCTGTGGCTGGTCGCTCAG	gene/CARKD,ENST00000309957.2,ENST00000309957.2.exon07,ENST00000309957.2.intron06,ENST00000397191.4,ENST00000397191.4.exon04,ENST00000424185.2,ENST00000424185.2.exon04,ENST00000424185.2.intron03,ENST00000458711.2,ENST00000458711.2.exon03,ENST00000458711.2.intron02,ENST00000470164.2,ENST00000470164.2.exon06,ENST00000470164.2.intron05,NM_001242881,NM_001242881.exon07,NM_001242881.intron06,NM_0012428…	chr13	+	110634651	110634695	1	110634640	110634660
TGGGCCCCCCGCTGCTCCAGGCCGCGCTGGGCCTTGGGCGGGCTGGGTGGCACTGGCCTGC	gene/CARS2,ENST00000257347.4,ENST00000257347.4.exon01,ENST00000535398.1,ENST00000535398.1.intron01,NM_024537,NM_024537.exon01	chr13	-	110706004	110706065	1	110706007	110706066
GGGCGGCCTCGGCTTCGGCCTCCGCCCCGCTGCGG	gene/CARS2,ENST00000535398.1,ENST00000535398.1.intron01	chr13	-	110712419	110712454	1	110712353	110712446
GTGATTCTCAGATGAGTTTGCTGCGTTTTGGGA	gene/ARHGEF7,ENST00000218789.5,ENST00000218789.5.exon21,ENST00000370623.3,ENST00000370623.3.exon19,ENST00000375736.4,ENST00000375736.4.exon20,ENST00000375737.5,ENST00000426073.2,ENST00000426073.2.exon20,NM_001113513,NM_001113513.exon20,NM_003899,NM_003899.exon20	chr13	+	111303855	111303888	1	111303858	111303885
TCCGCGGCCTGGTTTTCACAAGGGGCAGA	regulation/ENST00000246505.5,regulation/ENST00000337344.4,regulation/ENST00000351317.3,regulation/ENST00000375457.2,regulation/ENST00000375459.1,regulation/ENST00000375477.1,regulation/ENST00000375479.2,regulation/NM_001127202,regulation/NM_001127203,regulation/NM_018386	chr13	-	113208960	113208989	1	113208973	113209020
GCCGCTCCCTCCCGGACTCCCGGCCTCCCGGC	gene/TMCO3,regulation/ENST00000474393.1,ENST00000375391.1,ENST00000375391.1.exon01,ENST00000434316.2,ENST00000434316.2.exon01,ENST00000474393.1,ENST00000474393.1.exon01,NM_017905,NM_017905.exon01	chr13	+	113491071	113491103	1	113491080	113491105
AGGTGGCCCGGCGTCGCCTCTGCCCGTCGGGGTCGGGGTCGGGGTCGGGCCCCAA	gene/DCUN1D2,ENST00000332592.3,ENST00000332592.3.intron01,ENST00000375399.2,ENST00000375399.2.intron01,ENST00000478244.1,ENST00000478244.1.intron01,NM_001014283,NM_001014283.intron01	chr13	-	113490609	113490664	1	113490610	113490633
						2	113490640	113490665
CGCGTCCCGGCGCCACTCGGCCCAGGGCAGGGA	gene/TFDP1,regulation/ENST00000375370.5,regulation/ENST00000465174.1,regulation/ENST00000544902.1,regulation/NM_007111,repeat/(CCGCG)n,ENST00000375370.5,ENST00000375370.5.exon01,ENST00000465174.1,ENST00000465174.1.exon01,ENST00000538138.1,ENST00000538138.1.intron01,NM_007111,NM_007111.exon01,NR_026580,NR_026580.intron01	chr13	+	113584738	113584771	1	113584731	113584772
GGGCCTACGGCATTTCTCCATG	gene/TFDP1,ENST00000375370.5,ENST00000375370.5.exon06,ENST00000465174.1,ENST00000465174.1.exon06,ENST00000538138.1,ENST00000538138.1.exon05,ENST00000544902.1,ENST00000544902.1.exon05,NM_007111,NM_007111.exon06,NR_026580,NR_026580.exon05	chr13	+	113633152	113633174	1	113633145	113633165
GAGGCGGGGGGAGGCTGGGTGGGCCGCCTGCACTGACGGCGCCATCCGCCTCCTGCCTTGCAGT	gene/TFDP1,ENST00000375370.5,ENST00000375370.5.exon12,ENST00000375370.5.intron11,ENST00000538138.1,ENST00000538138.1.exon11,ENST00000538138.1.intron10,ENST00000544902.1,ENST00000544902.1.exon11,ENST00000544902.1.intron10,NM_007111,NM_007111.exon12,NM_007111.intron11,NR_026580,NR_026580.exon11,NR_026580.intron10	chr13	+	113640056	113640120	1	113640060	113640081
						2	113640095	113640117
GGAGTTTGTTCAGTGGTACGGTGTCCAAG	gene/TFDP1,ENST00000375370.5,ENST00000375370.5.exon12,ENST00000538138.1,ENST00000544902.1,NM_007111,NM_007111.exon12,NR_026580,NR_026580.exon11	chr13	+	113640706	113640735	1	113640639	113640720
						2	113640726	113640750
CTCCGGCGCCGCCGCTCCTCCTGCTCGGCCTGAGCTG	gene/RASA3,regulation/ENST00000542651.1,ENST00000334062.7,ENST00000334062.7.exon01,ENST00000542651.1,ENST00000542651.1.exon01,NM_007368,NM_007368.exon01	chr13	-	114132541	114132578	1	114132488	114132584
GCCTGTTGGGGCTTAAGACCAGGTTGATAAGTAGGAACTG	gene/CHAMP1,ENST00000361283.1,ENST00000361283.1.exon03,NM_001164144,NM_001164144.exon03,NM_001164145,NM_001164145.exon03,NM_032436,NM_032436.exon03	chr13	+	114327103	114327143	1	114327121	114327142
AGGGATGGGAGGAATGTTTTAAATGAAGACTTTCTC	gene/TTC5,ENST00000258821.3,ENST00000258821.3.exon10,NM_138376,NM_138376.exon10	chr14	-	20289506	20289542	1	20289496	20289518
GCCCGGCGGATGCCTCCTTTGCCGGAGCTTGGAACAGACTCACGGCCAGCGAAGTGAGTTCAATGGCTGAGGTGAGGTACCCCGCAGGGGACCTCATAACCCAATTCAGACTACTCTCCTCCGCCCAT	gene/RPPH1,ENST00000516869.1,ENST00000516869.1.exon01,ENST00000554988.1,ENST00000554988.1.exon01,NR_002312,NR_002312.exon01	chr14	-	20343071	20343199	1	20343068	20343142
						2	20343146	20343313
GCTTCGGGGAGGTGAGTTCCCAGAGAACGGGGCTCCGCGCGAGGTCAGACTGGGCAGGAGATGCCGTGGACCCCGCC	gene/RPPH1,ENST00000516869.1,ENST00000516869.1.exon01,ENST00000528210.1,ENST00000554988.1,ENST00000554988.1.exon01,NR_002312,NR_002312.exon01	chr14	-	20343211	20343288	1	20343146	20343313
ACTCCACTCCCATGTCCCTTGGGAAGGTCTGAGACTAGGGCCA	gene/RPPH1,ENST00000516869.1,ENST00000516869.1.exon01,ENST00000528210.1,ENST00000554988.1,ENST00000554988.1.exon01,NR_002312,NR_002312.exon01	chr14	-	20343316	20343359	1	20343318	20343421
[truncated: 4,094 more rows]

## Sheet: S3
Supplementary table S3 – examples of protein-coding transcripts bound by Dicer and the number of predicted miRNA targets for each binding site
[truncated: 30 more rows]
